# Supplementary material for: Drivers of the dynamics of the spread of cholera in the Democratic Republic of the Congo, 2000–2018: An eco-epidemiological study
Source: PLoS Negl Trop Dis. 2023 Aug 28;17(8):e0011597. doi: 10.1371/journal.pntd.0011597 (PMC10491302; doi:10.1371/journal.pntd.0011597)
Supplement: S1 Dataset — (TXT) [file pntd.0011597.s051.txt]

Province	HealthZone	X_Longitude	Y_Latitude	Cases
Nord Kivu	Alimbongo	28.9360948811424	-0.226018738137104	360
Sud Kivu	Bagira Kasha	28.8264375140521	-2.51623244052235	1157
Nord Kivu	Bambo	29.2527900506113	-1.15311231606128	276
Nord Kivu	Beni	29.4695305971014	0.499515675522926	322
Nord Kivu	Biena	28.9678710830716	0.22679038592791	10
Nord Kivu	Binza	29.5193338152315	-0.816994145848694	1182
Nord Kivu	Birambizo	29.1129796001346	-1.22358943460722	1608
Sud Kivu	Bunyakiri	28.7965195410792	-2.01592842383967	1994
Nord Kivu	Butembo	29.230435703004	0.131549903084315	8
Sud Kivu	Fizi	29.0709133412945	-4.43482224250828	23122
Nord Kivu	Goma	29.1788065397193	-1.65176411773801	24573
Sud Kivu	Haut Plateau	28.923468210209	-3.28112202606526	4
Sud Kivu	Ibanda	28.8645745610243	-2.48390621351181	3105
Sud Kivu	Idjwi	29.058524883607	-2.12902463779936	2599
Nord Kivu	Itebero	28.109918481813	-1.76561407953746	364
Sud Kivu	Itombwe	28.5925097448689	-3.5577172860931	6
Sud Kivu	Kabare	28.7845257557478	-2.38056493274487	3715
Sud Kivu	Kadutu	28.8416237139427	-2.50057659779949	17486
Sud Kivu	Kahele	28.4517539022322	-2.03355061583944	857
Sud Kivu	Kakole	27.5556662134606	-3.61341553150377	5
Sud Kivu	Kalonge	28.5178335771652	-2.33100013514013	374
Nord Kivu	Kalunguta	29.5137967423985	0.436593389876915	0
Nord Kivu	Kamango	29.8411114362307	0.680553328223928	91
Sud Kivu	Kamituga	28.1592782497605	-3.18855243501087	557
Sud Kivu	Kaniola	28.4268040110157	-2.58510387360471	165
Nord Kivu	Karisimbi	29.2068251749328	-1.6340539318876	10994
Sud Kivu	Katana	29.0151721361383	-2.03854621513537	11274
Nord Kivu	Katwa	29.2444748715828	0.132125056098014	292
Nord Kivu	Kayna	28.9393362245506	-0.470060195899996	3186
Sud Kivu	Kaziba	28.8145905095793	-2.85767936255082	106
Nord Kivu	Kibirizi	29.1955225497037	-0.857020561048894	51
Nord Kivu	Kibua	28.4126744170502	-1.25929428055668	1661
Sud Kivu	Kimbi Lulenge	28.3752560805627	-4.25910998388978	1497
Nord Kivu	Kirotshe	29.0146868792527	-1.54383324744148	14582
Nord Kivu	Kitoyi	28.775206409794	-1.63704433137284	40
Sud Kivu	Kitutu	28.0456532281868	-3.47405292022983	160
Nord Kivu	Kyondo	29.4881395621734	0.00368068419462886	2948
Sud Kivu	Lemera	29.0408284542272	-3.0233894039032	1997
Nord Kivu	Lubero	29.2145706252128	-0.192455754017658	1556
Sud Kivu	Lulingu	27.4290999670781	-2.34140259141977	299
Nord Kivu	Mabalako	29.214417905954	0.486208979141201	0
Nord Kivu	Manguredjipa	28.4585148325018	0.386673657527435	163
Nord Kivu	Masereka	29.3294987796612	-0.0850095565613476	96
Nord Kivu	Masisi	28.7296565905847	-1.45722037668645	7147
Sud Kivu	Minembwe	28.5603288581562	-4.01814314434772	30
Sud Kivu	Minova	28.8958539353904	-1.80748987748811	13158
Sud Kivu	Miti Murhesa	28.6693593353719	-2.16256656637028	2446
Sud Kivu	Mubumbano	28.6593285482589	-2.75675921917762	76
Sud Kivu	Mulungu	27.9091563441219	-2.59955504443771	0
Nord Kivu	Musienene	28.6844724541751	0.0228097361713679	129
Nord Kivu	Mutwanga	29.7370755617332	0.291632716355488	3109
Sud Kivu	Mwana	28.6693117678779	-2.90160543134577	169
Sud Kivu	Mwenga	28.5115954679848	-3.06256206220357	249
Nord Kivu	Mweso	28.9029114435777	-1.18932850930737	8492
Sud Kivu	Nundu	29.0035592518494	-3.73017417737136	5721
Sud Kivu	Nyangezi	28.930253768613	-2.71667399284055	919
Sud Kivu	Nyatende	28.8645733827322	-2.58790287935047	606
Nord Kivu	Nyiragongo	29.2536508613494	-1.53344900747084	1229
Nord Kivu	Oicha	29.5811263411575	0.745971752165982	67
Nord Kivu	Pinga	28.4514394535301	-0.612088526715666	5072
Nord Kivu	Rutshuru	29.3990959921683	-1.28863489159897	10190
Sud Kivu	Ruzizi	29.161045304882	-3.09448459276955	5118
Nord Kivu	Rwanguba	29.5353017627171	-1.2199292270971	2538
Sud Kivu	Shabunda	27.1775334222324	-2.77280312437576	1223
Sud Kivu	Uvira	29.1312144865775	-3.42142804521694	26410
Nord Kivu	Vohovi	29.2619954293806	0.234421047526504	250
Nord Kivu	Walikale	27.7648976386785	-1.13465987979615	3663
Sud Kivu	Walungu	28.7130305793185	-2.5935854247819	308
