# Supplementary material for: Drivers of the dynamics of the spread of cholera in the Democratic Republic of the Congo, 2000–2018: An eco-epidemiological study
Source: PLoS Negl Trop Dis. 2023 Aug 28;17(8):e0011597. doi: 10.1371/journal.pntd.0011597 (PMC10491302; doi:10.1371/journal.pntd.0011597)
Supplement: S2 Dataset — (TXT) [file pntd.0011597.s052.txt]

Year	Week	Spread	Cases_Endemic	Battles_Endemic	Non-Violence_Endemic	Riots-Protests_Endemic	Violence-Civilians_Endemic	IDPs_Endemic	Cases_NonEndemic	Battles_NonEndemic	Non-Violence_NonEndemic	Riots-Protests_NonEndemic	Violence-Civilians_NonEndemic	IDPs_NonEndemic
2000	1	Eastern_Endemic	2.2	0	0	0	0	0	1.4	0	0	0	0	0
2000	2	Eastern_Endemic	2.2	0	0	0	0	0	1.4	0.3	0	0	0.3	0
2000	3	Eastern_Endemic	2.1	0	0	0	0	0	1.6	0	0	0	0	0
2000	4	Eastern_Endemic	2	0	0	0	0	0	1.7	0.6	0	0	0	0
2000	5	Eastern_Endemic	1.9	0	0	0	0	0	1.5	0	0	0	0	0
2000	6	Eastern_Endemic	1.8	0	0	0	0	0	1.3	0	0	0	0	0
2000	7	Eastern_Endemic	2.1	0	0	0	0	0	1.2	0	0	0	0	0
2000	8	Eastern_Endemic	2.1	0	0	0	0	0	1.1	0	0	0	0	0
2000	9	Eastern_Endemic	2	0	0	0	0	0	1.3	0	0	0	0	0
2000	10	Eastern_Endemic	1.9	0	0	0	0	0	1.8	0	0	0	0	0
2000	11	Eastern_Endemic	1.9	0	0	0	0	0	1.9	0	0	0	0	0
2000	12	Eastern_Endemic	1.9	0	0	0	0	0	1.6	0	0	0	0	0
2000	13	Eastern_Endemic	1.7	0	0	0	0	0	1.8	0	0	0	0	0
2000	14	Eastern_Endemic	1.9	0	0	0	0	0	1.8	0	0	0	0	0
2000	15	Eastern_Endemic	2.1	0	0	0	0	0	2	0	0	0	0	0
2000	16	Eastern_Endemic	2	0	0	0	0	0	1.9	0	0	0	0	0
2000	17	Eastern_Endemic	1.9	0	0	0	0	0	1.8	0	0	0	0	0
2000	18	Eastern_Endemic	2	0	0	0	0	0	1.8	0	0	0	0	0
2000	19	Eastern_Endemic	2	0	0	0	0	0	2.1	0	0	0	0	0
2000	20	Eastern_Endemic	2	0	0	0	0	0	1.9	0	0	0	0	0
2000	21	Eastern_Endemic	2	0	0	0	0	0	1.8	0	0	0	0	0
2000	22	Eastern_Endemic	1.8	0	0	0	0	0	1.7	0	0	0	0	0
2000	23	Eastern_Endemic	2.1	0	0	0	0	0	2	0	0	0	0	0
2000	24	Eastern_Endemic	2	0	0	0	0	0	1.9	0	0	0	0	0
2000	25	Eastern_Endemic	1.9	0	0	0	0	0	1.7	0	0	0	0	0
2000	26	Eastern_Endemic	1.9	0	0	0	0	0	1.6	0	0	0	0	0
2000	27	Eastern_Endemic	1.8	0	0	0	0	0	1.5	0	0	0	0	0
2000	28	Eastern_Endemic	2	0	0	0	0	0	1.4	0	0	0	0	0
2000	29	Eastern_Endemic	2.1	0	0	0	0	0	1.3	0	0	0	0	0
2000	30	Eastern_Endemic	2.1	0	0	0	0	0	1.4	0	0	0	0	0
2000	31	Eastern_Endemic	2.1	0	0	0	0	0	1.2	0	0	0	0	0
2000	32	Eastern_Endemic	2.2	0	0	0	0	0	1.4	0	0	0	0	0
2000	33	Eastern_Endemic	2.2	0	0	0	0	0	1.4	0	0	0	0	0
2000	34	Eastern_Endemic	2.3	0	0	0	0	0	1.4	0	0	0	0	0
2000	35	Eastern_Endemic	2.3	0	0	0	0	0	1.6	0	0	0	0	0
2000	36	Eastern_Endemic	2.2	0	0	0	0	0	1.6	0	0	0	0	0
2000	37	Eastern_Endemic	2.2	0	0	0	0	0	1.4	0	0	0	0	0
2000	38	Eastern_Endemic	2.1	0	0	0	0	0	1	0	0	0	0	0
2000	39	Eastern_Endemic	2.1	0	0	0	0	0	1.2	0	0	0	0	0
2000	40	Eastern_Endemic	2.2	0	0	0	0	0	1.1	0	0	0	0	0
2000	41	Eastern_Endemic	2.1	0	0	0	0	0	1.2	0	0	0	0	0
2000	42	Eastern_Endemic	2.1	0	0	0	0	0	1.1	0	0	0	0	0
2000	43	Eastern_Endemic	2.1	0	0	0	0	0	1.2	0	0	0	0	0
2000	44	Eastern_Endemic	1.9	0	0	0	0	0	0.6	0	0	0	0	0
2000	45	Eastern_Endemic	1.9	0	0	0	0	0	0	0	0	0	0	0
2000	46	Eastern_Endemic	2.1	0	0	0	0	0	0.7	0	0	0	0	0
2000	47	Eastern_Endemic	2.1	0	0	0	0	0	0.8	0	0	0	0	0
2000	48	Eastern_Endemic	2.3	0	0	0	0	0	0.7	0	0	0	0	0
2000	49	Eastern_Endemic	2.4	0	0	0	0	0	0.9	0	0	0	0	0
2000	50	Eastern_Endemic	2.4	0	0	0	0	0	1	0	0	0	0	0
2000	51	Eastern_Endemic	2.3	0	0	0	0	0	0.7	0	0	0	0	0
2000	52	Eastern_Endemic	2.3	0	0	0	0	0	0.6	0	0	0	0	0
2001	1	Eastern_Endemic	2.3	0	0	0	0	0	1.4	0	0	0	0	0
2001	2	Eastern_Endemic	2.2	0	0	0	0	0	1.3	0	0	0	0	0
2001	3	Eastern_Endemic	2.2	0	0	0	0	0	1	0	0	0	0	0
2001	4	Eastern_Endemic	1.9	0	0	0	0.3	0	1.2	0	0	0	0	0
2001	5	Eastern_Endemic	2.1	0	0	0	0	0	1.2	0	0	0	0	0
2001	6	Eastern_Endemic	1.8	0	0	0	0	0	1.5	0.7	0	0	0	0
2001	7	Eastern_Endemic	2.1	0	0	0	0	0	1.2	0.8	0	0	0	0
2001	8	Eastern_Endemic	1.9	0	0	0	0	0	1	0.3	0	0	0	0
2001	9	Eastern_Endemic	1.8	0	0	0	0	0	1.1	0	0	0	0	0
2001	10	Eastern_Endemic	2.1	0	0	0	0.3	0	1.3	0	0	0	0	0
2001	11	Eastern_Endemic	2.2	0	0	0	0	0	1.3	0	0	0	0	0
2001	12	Eastern_Endemic	2.4	0	0	0	0	0	1.2	0	0	0	0	0
2001	13	Eastern_Endemic	1.9	0	0	0	0	0	1.4	0	0	0	0	0
2001	14	Eastern_Endemic	1.9	0	0	0	0	0	1.3	0	0	0	0	0
2001	15	Eastern_Endemic	1.4	0	0	0	0	0	0.4	0	0	0	0	0
2001	16	Eastern_Endemic	1.6	0	0	0	0	0	0.4	0.3	0	0	0	0
2001	17	Eastern_Endemic	1.6	0	0	0	0	0	0.8	0	0	0	0	0
2001	18	Eastern_Endemic	1.6	0	0	0	0	0	1	0	0	0	0	0
2001	19	Eastern_Endemic	1.4	0	0	0	0	0	1	0	0	0	0	0
2001	20	Eastern_Endemic	1.4	0	0	0	0	0	1	0	0	0	0	0
2001	21	Eastern_Endemic	1.6	0.7	0	0	0	0	0.6	0	0	0	0	0
2001	22	Eastern_Endemic	1.4	0	0	0	0	0	0.7	0	0	0	0	0
2001	23	Eastern_Endemic	1.6	0	0	0	0	0	1.1	0	0	0	0	0
2001	24	Eastern_Endemic	1.4	0	0	0	0	0	1	0.6	0	0	0	0
2001	25	Eastern_Endemic	1.7	0	0	0	0	0	0.6	0	0	0	0	0
2001	26	Eastern_Endemic	1.3	0	0	0	0	0	1.1	0	0	0	0	0
2001	27	Eastern_Endemic	1.6	0	0	0	0	0	1	0.3	0	0	0	0
2001	28	Eastern_Endemic	1.5	0	0	0	0	0	0.7	0	0	0	0	0
2001	29	Eastern_Endemic	0.9	0.4	0	0	0	0	1	0	0	0	0	0
2001	30	Eastern_Endemic	1	0	0	0	0	0	0	0	0	0	0	0
2001	31	Eastern_Endemic	0.4	0	0	0	0	0	0	0	0	0	0	0
2001	32	Eastern_Endemic	0.3	0	0	0	0.4	0	0	0	0	0	0	0
2001	33	Eastern_Endemic	0	0	0	0	0	0	0	0	0	0	0	0
2001	34	Eastern_Endemic	1.3	0	0	0	0	0	0	0	0	0	0	0
2001	35	Eastern_Endemic	0	0	0	0	0	0	0	0	0	0	0	0
2001	36	Eastern_Endemic	1.8	0	0	0	0	0	0	0	0	0	0	0
2001	37	Eastern_Endemic	1.3	0.4	0	0	0	0	0	0	0	0	0	0
2001	38	Eastern_Endemic	1.3	0	0	0	0	0	0	0	0	0	0	0
2001	39	Eastern_Endemic	1.1	0	0	0	0	0	1	0	0	0	0	0
2001	40	Eastern_Endemic	1.1	0	0	0	0	0	1	0	0	0	0	0
2001	41	Eastern_Endemic	1.3	0	0	0	0	0	1.1	0	0	0	0	0
2001	42	Eastern_Endemic	1.5	0.6	0.3	0	0	0	0.8	0	0	0	0	0
2001	43	Eastern_Endemic	1.4	0	0	0	0	0	1.1	0	0	0	0	0
2001	44	Eastern_Endemic	1.4	0	0	0	0	0	0.9	0	0	0	0	0
2001	45	Eastern_Endemic	1.6	0	0	0	0	0	0.9	0	0	0	0	0
2001	46	Eastern_Endemic	1.7	0	0	0	0	0	0.7	0	0	0	0	0
2001	47	Eastern_Endemic	1.7	0	0	0	0	0	0.9	0	0	0	0	0
2001	48	Eastern_Endemic	1.6	0	0	0	0	0	0.6	0	0	0	0	0
2001	49	Eastern_Endemic	1.7	0	0.3	0	0	0	1	0	0	0	0	0
2001	50	Eastern_Endemic	1.5	0	0	0	0	0	0.4	0	0	0	0	0
2001	51	Eastern_Endemic	1.8	0	0	0	0	0	0.6	0	0	0	0	0
2001	52	Eastern_Endemic	1.6	0	0	0	0	0	0.7	0	0	0	0	0
2002	1	Eastern_Endemic	1.7	0	0	0	0	0	0.9	0	0	0	0	0
2002	2	Eastern_Endemic	1.6	0	0	0	0	0	1.2	0	0	0	0	0
2002	3	Eastern_Endemic	1.5	0	0	0	0	0	1.4	0.3	0	0	0.3	0
2002	4	Eastern_Endemic	1.6	0	0	0	0	0	1.5	0	0	0	0	0
2002	5	Eastern_Endemic	1.6	0	0	0	0	0	1.1	0	0	0	0	0
2002	6	Eastern_Endemic	1.5	0	0	0	0	0	1.2	0	0	0	0	0
2002	7	Eastern_Endemic	1.9	0	0	0	0	0	1	0	0	0	0	0
2002	8	Eastern_Endemic	1.7	0	0	0	0	0	0.6	0	0	0	0	0
2002	9	Eastern_Endemic	1.7	0	0	0	0	0	1	0	0	0	0	0
2002	10	Eastern_Endemic	1.6	0	0	0	0	0	1	0	0	0	0	0
2002	11	Eastern_Endemic	1.8	0	0	0	0	0	1.1	0.4	0	0	0.3	0
2002	12	Eastern_Endemic	1.8	0	0	0	0.7	0	1.3	0	0	0	0	0
2002	13	Eastern_Endemic	1.6	0	0	0	0.6	0	0.9	0	0	0	0	0
2002	14	Eastern_Endemic	1.7	0	0	0	0	0	0.6	0	0	0	0	0
2002	15	Eastern_Endemic	2.1	0	0	0	0	0	0.4	0	0	0	0	0
2002	16	Eastern_Endemic	1.9	0.3	0	0	0.4	0	1.1	0.6	0	0	0	0
2002	17	Eastern_Endemic	1.6	0.6	0	0	0	0	0.9	0	0	0	0	0
2002	18	Eastern_Endemic	1.9	0	0	0	0	0	0.9	0	0	0	0	0
2002	19	Eastern_Endemic	2.1	0	0	0	0	0	1.1	0	0	0	0	0
2002	20	Eastern_Endemic	2	0	0	0	0	0	1.3	0	0	0	0	0
2002	21	Eastern_Endemic	1.9	0	0	0	0	0	1.2	0	0	0	0	0
2002	22	Eastern_Endemic	1.8	0	0	0	0	0	1.1	0	0	0	0	0
2002	23	Eastern_Endemic	1.8	0	0	0	0	0	1.5	0	0	0	0	0
2002	24	Eastern_Endemic	1.8	0	0	0	0	0	1.6	0	0	0	0	0
2002	25	Eastern_Endemic	1.7	0	0	0	0	0	1.3	0	0	0	0	0
2002	26	Eastern_Endemic	1.6	0	0	0	0	0	1.2	0	0	0	0	0
2002	27	Eastern_Endemic	1.6	0	0	0	0	0	1.4	0	0	0	0	0
2002	28	Eastern_Endemic	1.5	0	0	0	0	0	2.1	0	0	0	0	0
2002	29	Eastern_Endemic	1.6	0.4	0	0	0	0	2.3	0	0	0	0	0
2002	30	Eastern_Endemic	1.6	0	0	0	0.4	0	2.6	0	0	0	0	0
2002	31	Eastern_Endemic	1.6	0	0	0	0	0	2	0	0	0	0	0
2002	32	Eastern_Endemic	1.7	0.4	0	0	0.3	0	1.7	0	0	0	0	0
2002	33	Eastern_Endemic	1.4	0	0	0	0	0	1.9	0	0	0	0	0
2002	34	Eastern_Endemic	1.6	0	0	0	0	0	1.9	0	0	0	0	0
2002	35	Eastern_Endemic	1.4	0	0	0	0	0	2	0	0	0	0	0
2002	36	Eastern_Endemic	1.6	0	0	0	0	0	1.7	0	0	0	0	0
2002	37	Eastern_Endemic	1.7	0	0	0	0	0	1.7	0	0	0	0	0
2002	38	Eastern_Endemic	1.4	0	0	0	0	0	2.2	0	0	0	0	0
2002	39	Eastern_Endemic	1.4	0	0	0	0	0	1.8	0	0	0	0	0
2002	40	Eastern_Endemic	1.4	0	0	0	0	0	1.4	0	0	0	0	0
2002	41	Eastern_Endemic	1	0	0	0	0	0	1.4	0	0	0	0	0
2002	42	Eastern_Endemic	1.1	0	0	0	0	0	1.4	0	0	0	0	0
2002	43	Eastern_Endemic	1.1	0	0	0	0	0	1.4	0	0	0	0	0
2002	44	Eastern_Endemic	1.2	0	0	0	0	0	1.4	0	0	0	0.4	0
2002	45	Eastern_Endemic	1.5	0.4	0	0	0	0	1.3	0	0	0	0	0
2002	46	Eastern_Endemic	1.5	0	0	0	0	0	0.7	0	0	0	0	0
2002	47	Eastern_Endemic	1.5	0	0	0	0	0	0.3	0	0	0	0	0
2002	48	Eastern_Endemic	1.6	0	0	0	0	0	0.9	0	0	0	0	0
2002	49	Eastern_Endemic	1.5	0	0	0	0	0	0.4	0.3	0	0	0	0
2002	50	Eastern_Endemic	1.1	0	0	0	0	0	0.9	0	0	0	0	0
2002	51	Eastern_Endemic	1.4	0	0	0	0	0	0.4	0	0	0	0	0
2002	52	Eastern_Endemic	1.3	0	0	0	0	0	1.8	0	0	0	0	0
2003	1	Eastern_Endemic	2	0	0	0	0	0	1	0	0	0	0	0
2003	2	Eastern_Endemic	2.2	0	0	0	0	0	1.2	0	0	0	0	0
2003	3	Eastern_Endemic	2.1	0	0	0	0	0	1.2	0	0	0	0.7	0
2003	4	Eastern_Endemic	1.9	0	0	0	0	0	1	0	0	0	0.4	0
2003	5	Eastern_Endemic	1.9	0	0	0	0	0	1.2	0	0	0	0	0
2003	6	Eastern_Endemic	2	0	0	0	0	0	1	0	0	0	0	0
2003	7	Eastern_Endemic	1.9	0	0	0	0	0	0.9	0	0	0	0	0
2003	8	Eastern_Endemic	1.9	0	0	0	0	0	1	0	0	0	0	0
2003	9	Eastern_Endemic	2	0	0	0	0	0	0.3	0	0	0	0	0
2003	10	Eastern_Endemic	1.8	0	0	0	0	0	0.9	0	0	0	0	0
2003	11	Eastern_Endemic	1.9	0	0	0	0	0	0.9	0	0	0	0	0
2003	12	Eastern_Endemic	1.8	0	0	0	0	0	0.8	0	0	0	0	0
2003	13	Eastern_Endemic	1.4	0	0	0	0	0	1.9	0	0	0	0	0
2003	14	Eastern_Endemic	1.6	0	0	0	0	0	0.9	0	0	0	0	0
2003	15	Eastern_Endemic	1.6	0	0	0	0	0	1	0	0	0	0	0
2003	16	Eastern_Endemic	1.4	0	0	0	0	0	1.2	0	0	0	0	0
2003	17	Eastern_Endemic	1.5	0	0	0	0	0	1	0	0	0	0	0
2003	18	Eastern_Endemic	1.4	0.3	0	0	0.3	0	0.6	0	0	0	0	0
2003	19	Eastern_Endemic	1.3	0.3	0	0	0.3	0	0	0	0	0	0	0
2003	20	Eastern_Endemic	1.3	0	0	0	0	0	1.3	0	0	0	0	0
2003	21	Eastern_Endemic	1.3	0	0	0	0	0	1.2	0	0	0	0	0
2003	22	Eastern_Endemic	1.3	0	0	0	0	0	1.5	0	0	0	0	0
2003	23	Eastern_Endemic	1.3	0	0	0	0	0	1.2	0	0	0	0	0
2003	24	Eastern_Endemic	1	0.6	0	0	0	0	1.4	0	0	0	0	0
2003	25	Eastern_Endemic	1.3	0	0	0	0	0	1	0	0	0	0	0
2003	26	Eastern_Endemic	1.7	0	0	0	0	0	1.2	0	0	0	0	0
2003	27	Eastern_Endemic	1.4	0	0	0	0	0	1.1	0.6	0	0	0	0
2003	28	Eastern_Endemic	1.8	0	0	0	0	0	1	0	0	0	0	0
2003	29	Eastern_Endemic	1.5	0	0	0	0	0	1	0	0	0	0	0
2003	30	Eastern_Endemic	1.5	0	0	0	0	0	0.8	0	0	0	0	0
2003	31	Eastern_Endemic	1.6	0	0	0	0	0	0.6	0	0	0	0	0
2003	32	Eastern_Endemic	1.5	0	0	0	0	0	0	0.4	0	0	0	0
2003	33	Eastern_Endemic	1.6	0	0	0	0	0	1.8	0.7	0	0	0	0
2003	34	Eastern_Endemic	1.7	0	0	0	0	0	2.1	0	0	0	0	0
2003	35	Eastern_Endemic	1.7	0	0	0	0	0	1.7	0.3	0	0	0	0
2003	36	Eastern_Endemic	1.3	0	0	0	0	0	1.6	0	0	0	0	0
2003	37	Eastern_Endemic	1.7	0	0	0	0	0	1.6	0	0	0	0	0
2003	38	Eastern_Endemic	1.8	0	0	0	0	0	1.4	0	0	0	0	0
2003	39	Eastern_Endemic	1.8	0	0	0	0	0	1.4	0	0	0	0	0
2003	40	Eastern_Endemic	1.7	0	0	0	0	0	1.5	0	0	0	0	0
2003	41	Eastern_Endemic	2	0	0	0	0	0	1.2	0	0	0	0	0
2003	42	Eastern_Endemic	1.9	0	0	0	0	0	1	0	0	0	0	0
2003	43	Eastern_Endemic	2	0	0	0	0	0	0.3	0	0	0	0	0
2003	44	Eastern_Endemic	2	0	0	0	0	0	1	0.6	0	0	0	0
2003	45	Eastern_Endemic	2	0	0	0	0	0	1.2	0	0	0	0	0
2003	46	Eastern_Endemic	2	0	0	0	0	0	0.6	0	0	0	0	0
2003	47	Eastern_Endemic	1.9	0	0	0	0	0	1	0	0	0	0	0
2003	48	Eastern_Endemic	1.8	0	0	0	0	0	1	0	0	0	0	0
2003	49	Eastern_Endemic	1.6	0	0	0	0	0	1.1	0	0	0	0	0
2003	50	Eastern_Endemic	1.6	0	0	0	0	0	1	0	0	0	0	0
2003	51	Eastern_Endemic	1.5	0	0	0	0	0	1.4	0	0	0	0	0
2003	52	Eastern_Endemic	1.7	0	0	0	0	0	1.6	0	0	0	0	0
2004	1	Eastern_Endemic	1.4	0	0	0	0	0	1.3	0	0	0	0	0
2004	2	Eastern_Endemic	1.1	0	0	0	0	0	1.4	0	0	0	0	0
2004	3	Eastern_Endemic	1.3	0	0	0	0	0	1.7	0	0	0	0	0
2004	4	Eastern_Endemic	1.2	0	0	0	0	0	1.6	0	0	0	0	0
2004	5	Eastern_Endemic	1	0	0	0	0	0	1.4	0.4	0	0	0	0
2004	6	Eastern_Endemic	0.9	0	0	0	0	0	1.1	0	0	0	0	0
2004	7	Eastern_Endemic	1.3	0	0	0	0	0	0.8	0	0	0	0	0
2004	8	Eastern_Endemic	1	0	0	0	0	0	1.1	0	0	0	0	0
2004	9	Eastern_Endemic	1.3	0	0	0	0	0	1.3	0	0	0	0	0
2004	10	Eastern_Endemic	1.4	0	0	0.4	0	0	1.6	0	0	0	0	0
2004	11	Eastern_Endemic	1.4	0	0	0	0	0	1.3	0	0	0	0	0
2004	12	Eastern_Endemic	1.1	0	0	0	0	0	1	0	0	0	0	0
2004	13	Eastern_Endemic	1	0	0	0	0	0	1.2	0	0	0	0	0
2004	14	Eastern_Endemic	1	0	0	0	0	0	1	0	0	0	0	0
2004	15	Eastern_Endemic	0.9	0	0	0	0	0	0	0	0	0	0	0
2004	16	Eastern_Endemic	0.9	0	0	0	0	0	0.9	0	0	0	0	0
2004	17	Eastern_Endemic	1.1	0.7	0	0	0	0	0	0	0	0	0	0
2004	18	Eastern_Endemic	0.8	0.6	0.3	0	0.3	0	0	0	0	0	0	0
2004	19	Eastern_Endemic	1	0.4	0	0	0	0	0	0	0	0	0	0
2004	20	Eastern_Endemic	1.3	0	0	0	0	0	0	0	0	0	0	0
2004	21	Eastern_Endemic	0.6	0.4	0	0	0	0	0	0	0	0	0	0
2004	22	Eastern_Endemic	1	0	0	0	0	0	0	0	0	0	0	0
2004	23	Eastern_Endemic	0.9	0.8	0	0	0	0	0.3	0	0	0	0	0
2004	24	Eastern_Endemic	0.9	0.6	0.3	0	0	0	0.4	0.6	0	0	0.6	0
2004	25	Eastern_Endemic	1.6	0	0	0.3	0	0	0.6	0.6	0	0	0	0
2004	26	Eastern_Endemic	1.6	0	0	0	0	0	0	0	0.3	0	0	0
2004	27	Eastern_Endemic	1.3	0	0	0	0	0	1.2	0	0	0	0	0
2004	28	Eastern_Endemic	1.2	0	0	0	0	0	1.6	0	0	0	0	0
2004	29	Eastern_Endemic	1.2	0	0	0	0	0	1.6	0	0	0	0	0
2004	30	Eastern_Endemic	1.3	0	0	0	0	0	1.7	0	0	0	0	0
2004	31	Eastern_Endemic	1.2	0	0	0	0	0	2	0	0	0	0	0
2004	32	Eastern_Endemic	0.9	0	0	0	0	0	2.1	0	0	0	0	0
2004	33	Eastern_Endemic	1.4	0.3	0	0	0.6	0	1.9	0	0	0	0	0
2004	34	Eastern_Endemic	1.7	0.4	0	0	0	0	1.9	0	0	0	0	0
2004	35	Eastern_Endemic	2.3	0.3	0	0	0	0	1.8	0	0	0	0	0
2004	36	Eastern_Endemic	1.6	0	0	0	0	0	1.6	0	0	0	0	0
2004	37	Eastern_NonEndemic	1.3	0	0	0	0	0	1.5	0.4	0	0	0	0
2004	38	Eastern_NonEndemic	0.9	0	0	0	0	0	1.3	0	0	0	0	0
2004	39	Eastern_NonEndemic	1.2	0	0	0	0	0	1.5	0	0	0	0	0
2004	40	Eastern_NonEndemic	1.4	0	0	0	0	0	1.2	0	0	0	0	0
2004	41	Eastern_NonEndemic	1.7	0	0	0	0	0	1.8	0	0	0	0	0
2004	42	Eastern_NonEndemic	1.8	0	0	0	0	0	1.7	0	0	0	0	0
2004	43	Eastern_NonEndemic	2	0	0	0	0	0	1.3	0	0	0	0	0
2004	44	Eastern_NonEndemic	1.5	0	0	0	0	0	1.1	0	0	0	0	0
2004	45	Eastern_NonEndemic	1.6	0.6	0	0	0	0	1.5	0	0	0	0	0
2004	46	Eastern_NonEndemic	1.5	0	0	0	0	0	1.8	0	0	0	0	0
2004	47	Eastern_NonEndemic	1.3	0	0	0	0	0	1.7	0	0	0	0	0
2004	48	Eastern_NonEndemic	1.7	0	0	0.3	0	0	1.5	0.3	0	0	0	0
2004	49	Eastern_Endemic	1.7	0.6	0	0	0	0	1	0	0	0	0	0
2004	50	Eastern_NonEndemic	1.7	0.4	0	0.3	0	0	0.6	0	0	0	0	0
2004	51	Eastern_Endemic	1.5	0.7	0	0	0.4	0	1.2	0.6	0	0	0	0
2004	52	Eastern_Endemic	1.7	0.7	0	0	0	0	1.3	0	0	0	0	0
2005	1	Eastern_NonEndemic	1.7	0	0	0	0	0	1.4	0	0	0	0	0
2005	2	Eastern_NonEndemic	2.2	0	0	0	0	0	1.8	0	0	0	0	0
2005	3	Eastern_NonEndemic	2.6	0	0	0	0.3	0	1.6	0	0	0	0	0
2005	4	Eastern_Endemic	2.5	0	0	0	0	0	1.5	0	0	0	0	0
2005	5	Eastern_NonEndemic	2.2	0	0	0	0	0	1.3	0	0	0	0	0
2005	6	Eastern_NonEndemic	2.1	0.4	0	0	0	0	1.2	0	0	0	0.4	0
2005	7	Eastern_NonEndemic	1.9	0.3	0	0	0	0	1.4	0	0	0	0	0
2005	8	Eastern_NonEndemic	1.9	0	0	0	0	0	1.3	0	0	0	0	0
2005	9	Eastern_Endemic	2.1	0	0	0	0	0	1.4	0	0	0	0	0
2005	10	Eastern_NonEndemic	2	0	0	0	0	0	1.5	0	0	0	0	0
2005	11	Eastern_NonEndemic	1.9	0	0	0	0	0	1.6	0	0	0	0	0
2005	12	Eastern_Endemic	1.8	0	0	0	0	0	1.3	0	0	0	0.4	0
2005	13	Eastern_Endemic	1.9	0	0	0	0	0	0.9	0	0	0	0	0
2005	14	Eastern_Endemic	2	0	0	0	0	0	0.8	0	0	0	0.3	0
2005	15	Eastern_Endemic	1.9	0	0	0	0	0	0.3	0	0	0	0	0
2005	16	Eastern_NonEndemic	1.7	0	0	0	0.3	0	1.3	0	0	0	0	0
2005	17	Eastern_Endemic	1.7	0	0	0	0	0	1.3	0	0	0	0	0
2005	18	Eastern_NonEndemic	1.7	0	0	0	0	0	1.4	0	0	0	0.4	0
2005	19	Eastern_NonEndemic	1.8	0	0	0	0	0	1.1	0	0	0	0	0
2005	20	Eastern_NonEndemic	1.8	0	0	0	0	0	1.1	0	0	0	0	0
2005	21	Eastern_NonEndemic	2.1	0	0	0	0	0	0.9	0	0	0	0	0
2005	22	Eastern_Endemic	2.1	0	0	0	0	0	0	0	0	0	0	0
2005	23	Eastern_Endemic	1.9	0	0	0	0	0	0	0	0	0	0.3	0
2005	24	Eastern_NonEndemic	1.8	0	0	0	0	0	0	0	0	0	0	0
2005	25	Eastern_NonEndemic	1.5	0	0	0	0	0	0.7	0	0	0	0	0
2005	26	Eastern_Endemic	1.6	0	0	0	0	0	0	0	0	0	0	0
2005	27	Eastern_NonEndemic	1.6	0.3	0	0	0	0	0.8	0	0	0	0	0
2005	28	Eastern_NonEndemic	1.7	0.3	0	0	0.3	0	0.9	0	0	0	0	0
2005	29	Eastern_Endemic	1.8	0.4	0	0	0.4	0	1.3	0	0	0	0.3	0
2005	30	Eastern_NonEndemic	1.8	0	0	0	0	0	1.2	0	0	0	0	0
2005	31	Eastern_Endemic	2.2	0	0	0	0.3	0	1.5	0	0	0	0	0
2005	32	Eastern_NonEndemic	2.3	0.4	0	0.3	0.3	0	1.5	0	0	0	0	0
2005	33	Eastern_NonEndemic	2.5	0	0	0.3	0	0	1.6	0	0	0	0	0
2005	34	Eastern_NonEndemic	2.2	0	0	0	0	0	1.7	0	0	0	0	0
2005	35	Eastern_NonEndemic	2.2	0	0	0	0.6	0	2	0	0	0	0	0
2005	36	Eastern_NonEndemic	2	0	0	0	0	0	1.8	0	0	0	0	0
2005	37	Eastern_NonEndemic	1.9	0	0	0	0	0	1.7	0	0	0	0	0
2005	38	Eastern_NonEndemic	1.9	0	0.3	0	0	0	1.1	0	0	0	0	0
2005	39	Eastern_NonEndemic	1.9	0	0	0	0	0	0.6	0	0	0	0	0
2005	40	Eastern_NonEndemic	1.6	0	0	0	0	0	0	0.6	0	0	0	0
2005	41	Eastern_NonEndemic	1.9	0	0	0	0	0	0	0	0	0	0	0
2005	42	Eastern_NonEndemic	2	0	0	0	0	0	0.4	0	0	0	0	0
2005	43	Eastern_NonEndemic	2	0	0	0	0	0	0.8	0	0	0	0.3	0
2005	44	Eastern_NonEndemic	1.8	0	0	0	0	0	0	0.4	0	0	0.3	0
2005	45	Eastern_NonEndemic	1.9	0.3	0	0	0.3	0	0	0.4	0	0	0.4	0
2005	46	Eastern_NonEndemic	2	0.4	0	0	0	0	0	0	0	0	0	0
2005	47	Eastern_NonEndemic	2.1	0	0	0	0	0	0	0	0	0	0	0
2005	48	Eastern_NonEndemic	1.8	0	0	0	0	0	0	0	0	0	0	0
2005	49	Eastern_Endemic	1.8	0	0	0	0	0	0	0	0	0	0	0
2005	50	Eastern_NonEndemic	1.7	0.3	0	0	0	0	0.3	0	0	0	0	0
2005	51	Eastern_Endemic	1.6	0	0	0	0.3	0	0	0	0	0	0	0
2005	52	Eastern_Endemic	1.9	0	0	0	0	0	1.3	0	0	0	0	0
2006	1	Eastern_Endemic	2	0	0	0	0	0	1.3	0	0	0	0	0
2006	2	Eastern_Endemic	1.5	0	0	0	0	0	1.2	0	0	0	0	0
2006	3	Eastern_Endemic	2.1	1.3	0	0	0	0	1.1	0	0	0	0	0
2006	4	Eastern_Endemic	2.1	1	0	0	0	0	1.1	0.6	0	0	0	0
2006	5	Eastern_Endemic	2.1	0.3	0	0	0	0	1.4	0.7	0	0	0	0
2006	6	Eastern_Endemic	2.1	0	0	0	0	0	1.4	0.3	0	0	0.3	0
2006	7	Eastern_Endemic	2.2	0	0	0	0	0	1.6	0.3	0	0	0.7	0
2006	8	Eastern_Endemic	2.4	0	0	0	0	0	1.7	0	0	0	0	0
2006	9	Eastern_Endemic	2.1	0	0	0	0	0	1.8	0.6	0	0	0	0
2006	10	Eastern_Endemic	2.2	0	0	0	0	0	1.7	0.4	0	0	0	0
2006	11	Eastern_Endemic	1.9	0	0	0	0	0	2	0	0	0	0.4	0
2006	12	Eastern_Endemic	2	0	0	0	0	0	1.9	0	0	0	0.9	0
2006	13	Eastern_Endemic	2.2	0	0	0	0	0	1.8	0	0	0	0.4	0
2006	14	Eastern_Endemic	2.1	0	0	0	0	0	1.9	0	0	0	0	0
2006	15	Eastern_Endemic	2	0	0	0	0	0	1.6	0	0	0	0	0
2006	16	Eastern_Endemic	1.9	0	0	0	0	0	1.1	0	0	0	0	0
2006	17	Eastern_Endemic	2	0	0	0	0	0	0.8	0	0	0	0	0
2006	18	Eastern_Endemic	1.7	0	0	0	0	0	1.3	0	0	0	0	0
2006	19	Eastern_Endemic	1.9	0	0	0	0	0	1.6	0	0	0	0	0
2006	20	Eastern_Endemic	1.9	0	0	0	0	0	1.4	0	0	0	0.3	0
2006	21	Eastern_Endemic	2	0	0	0	0	0	1.6	0	0	0	0	0
2006	22	Eastern_Endemic	2.2	0	0	0	0	0	1.2	0	0	0	0	0
2006	23	Eastern_Endemic	2.8	0	0	0	0	0	1.4	0	0	0	0.6	0
2006	24	Eastern_Endemic	2.6	0	0	0	0	0	1.7	0	0	0	0.3	0
2006	25	Eastern_Endemic	2.4	0	0	0	0	0	1.3	0	0	0	0.4	0
2006	26	Eastern_Endemic	2.3	0	0	0	0	0	1.6	0	0	0	0	0
2006	27	Eastern_Endemic	2.4	0	0	0	0	0	1	0	0	0	0.3	0
2006	28	Eastern_Endemic	2.2	0	0	0	0	0	1.1	0	0	0	0	0
2006	29	Eastern_Endemic	2	0	0	0	0	0	1	0	0	0	0	0
2006	30	Eastern_Endemic	1.7	0	0	0	0	0	1.1	0	0	0	0	0
2006	31	Eastern_Endemic	1.8	0	0	0	0	0	1.5	0	0	0	0	0
2006	32	Eastern_Endemic	1.9	0	0	0	0	0	1.2	0	0	0	0	0
2006	33	Eastern_Endemic	1.8	0	0	0	0	0	1.2	0	0	0	0.3	0
2006	34	Eastern_Endemic	1.6	0	0	0	0	0	1.4	0	0	0	0.3	0
2006	35	Eastern_Endemic	1.7	0	0	0	0	0	1.3	0	0	0	0	0
2006	36	Eastern_Endemic	1.7	0	0	0	0	0	1.5	0	0	0	0	0
2006	37	Eastern_Endemic	1.7	0	0	0	0	0	1.4	0	0	0	0	0
2006	38	Eastern_Endemic	2	0	0	0	0	0	1.3	0	0	0	0	0
2006	39	Eastern_Endemic	1.9	0	0	0	0	0	1.3	0	0	0	0	0
2006	40	Eastern_Endemic	2	0	0	0	0	0	1.5	0	0	0	0	0
2006	41	Eastern_Endemic	2	0	0	0	0	0	1.3	0	0	0	0	0
2006	42	Eastern_Endemic	1.9	0	0	0	0	0	1.3	0	0	0	0	0
2006	43	Eastern_Endemic	2.1	0	0	0	0	0	1.3	0	0	0	0	0
2006	44	Eastern_Endemic	2.2	0	0	0	0	0	1.4	0	0	0	0	0
2006	45	Eastern_Endemic	2.4	0	0	0	0	0	1.6	0	0	0	0.3	0
2006	46	Eastern_Endemic	2.3	0	0	0	0	0	1.7	0	0	0	0	0
2006	47	Eastern_Endemic	2.3	0.6	0	0	0	0	1.9	0	0	0	0	0
2006	48	Eastern_Endemic	2.6	0.8	0	0	0	0	2.2	0	0	0	0	0
2006	49	Eastern_Endemic	2.9	1.1	0	0	0	0	2.3	0	0	0	0	0
2006	50	Eastern_Endemic	2.9	1.2	0	0	0	0	2.1	0	0	0	0	0
2006	51	Eastern_Endemic	2.9	0.7	0	0	0	0	2.2	0	0	0	0	0
2006	52	Eastern_Endemic	2.8	0.3	0	0	0	0	2.1	0	0	0	0	0
2007	1	Eastern_Endemic	2.8	0	0	0	0	0	2.3	0.3	0	0	0	0
2007	2	Eastern_Endemic	2.8	0	0	0	0	0	2.1	0	0	0	0	0
2007	3	Eastern_Endemic	2.7	0	0	0	0	0	2.1	0	0	0	0	0
2007	4	Eastern_Endemic	2.6	0	0	0	0	0	2	0	0	0	0	0
2007	5	Eastern_Endemic	2.4	0	0	0	0	0	1.8	0	0	0	0	0
2007	6	Eastern_Endemic	2.5	0.3	0	0	0	0	2	0	0	0	0	0
2007	7	Eastern_Endemic	2.4	0	0	0	0	0	2.1	0	0	0	0	0
2007	8	Eastern_Endemic	2.4	0	0	0	0	0	1.9	0	0	0	0	0
2007	9	Eastern_Endemic	2.4	0	0	0	0	0	1.7	0	0	0	0	0
2007	10	Eastern_Endemic	2.3	0.4	0	0	0.6	0	1.6	0	0	0	0	0
2007	11	Eastern_Endemic	2.1	0	0	0	0	0	2	0	0	0	0	0
2007	12	Eastern_Endemic	1.9	0	0	0	0	0	1.7	0	0	0	0	0
2007	13	Eastern_Endemic	1.8	0	0	0	0	0	1.5	0	0	0	0.4	0
2007	14	Eastern_Endemic	2	0	0	0	0	0	1.1	0	0	0	0	0
2007	15	Eastern_Endemic	2	0.3	0	0	0	0	1.1	0	0	0	0	0
2007	16	Eastern_Endemic	1.8	0	0	0	0	0	1.2	0	0	0	0	0
2007	17	Eastern_Endemic	1.9	0.9	0	0	0.3	0	1.2	0	0	0	0	0
2007	18	Eastern_Endemic	1.9	0.6	0	0	0	0	1.3	0	0	0	0	0
2007	19	Eastern_Endemic	1.7	0	0	0	0	0	1.5	0	0	0	0	0
2007	20	Eastern_Endemic	1.9	0	0	0	0.3	0	1.7	0	0	0	0	0
2007	21	Eastern_Endemic	1.7	0	0	0	0	0	1.8	0	0	0	0	0
2007	22	Eastern_Endemic	1.5	0	0	0	0	0	1.9	0	0	0	0	0
2007	23	Eastern_Endemic	1.6	0	0	0	0	0	2	0	0	0	0	0
2007	24	Eastern_Endemic	1.6	0	0	0	0	0	1.9	0	0	0	0	0
2007	25	Eastern_Endemic	1.5	0	0	0	0	0	1.7	0	0	0	0	0
2007	26	Eastern_Endemic	1.5	0	0	0	0	0	1.7	0	0	0	0	0
2007	27	Eastern_Endemic	1.3	0	0	0	0	0	1.9	0	0	0	0	0
2007	28	Eastern_Endemic	1.8	0	0	0	0.3	0	1.3	0	0	0	0	0
2007	29	Eastern_Endemic	1.8	0.3	0	0	0	0	1.6	0	0	0	0	0
2007	30	Eastern_Endemic	1.4	0	0	0	0	0	1.8	0	0	0	0	0
2007	31	Eastern_Endemic	1.4	0	0	0	0	0	1.9	0	0	0	0.3	0
2007	32	Eastern_Endemic	1.2	0.3	0	0	0	0	1.5	0	0	0	0	0
2007	33	Eastern_Endemic	1.4	0.3	0	0	0.3	0	1.7	0	0	0	0	0
2007	34	Eastern_Endemic	1.4	0	0	0	0	0	1.6	0	0	0	0	0
2007	35	Eastern_Endemic	1.4	0.6	0	0	0	0	1.5	0	0	0	0	0
2007	36	Eastern_Endemic	1.6	0.8	0	0	0.3	0	1.6	0	0	0	0	0
2007	37	Eastern_Endemic	1.8	0.4	0	0	0.4	0	1.5	0	0	0	0	0
2007	38	Eastern_Endemic	1.7	0	0	0	0	0	1.6	0	0	0	0	0
2007	39	Eastern_Endemic	2.1	0	0	0	0	0	1.3	0	0	0	0	0
2007	40	Eastern_Endemic	2	0.8	0	0	0	0	1	0	0	0	0	0
2007	41	Eastern_Endemic	2.4	0.6	0	0	0	0	1	0	0	0	0	0
2007	42	Eastern_Endemic	2.5	0.4	0	0	0	0	1	0	0	0	0	0
2007	43	Eastern_Endemic	2.6	0.6	0	0	0	0	1	0	0	0	0	0
2007	44	Eastern_Endemic	2.5	0.6	0	0	0	0	1	0	0	0	0	0
2007	45	Eastern_Endemic	2.5	0.3	0	0	0	0	1.3	0	0	0	0.3	0
2007	46	Eastern_Endemic	2.5	0	0	0	0	0	1.4	0	0	0	0	0
2007	47	Eastern_Endemic	2.5	0.4	0	0	0	0	1.1	0	0	0	0	0
2007	48	Eastern_Endemic	2.3	0.7	0	0	0	0	1.3	0	0	0	0	0
2007	49	Eastern_Endemic	2.5	0.8	0	0	0	0	1.1	0	0	0	0	0
2007	50	Eastern_Endemic	2.7	0	0	0	0	0	1.4	0	0	0	0	0
2007	51	Eastern_Endemic	2.6	0	0	0	0	0	1.4	0	0	0	0	0
2007	52	Eastern_Endemic	2.5	0	0	0	0	0	1.4	0	0	0	0	0
2008	1	Eastern_NonEndemic	2.5	0	0	0	0	0	1	0	0	0	0	0
2008	2	Eastern_NonEndemic	2.4	0	0	0	0	0	1.4	0	0	0	0	0
2008	3	Eastern_NonEndemic	2.1	0.3	0	0	0	0	0.7	0	0	0	0	0
2008	4	Eastern_NonEndemic	2.2	0.6	0	0	0	0	0.6	0	0	0	0	0
2008	5	Eastern_NonEndemic	2.3	0	0	0	0	0	0.3	0	0	0	0	0
2008	6	Eastern_NonEndemic	2.3	0	0	0	0	0	0.7	0	0	0	0	0
2008	7	Eastern_NonEndemic	2.3	0	0	0	0	0	0.6	0	0	0	0.3	0
2008	8	Eastern_NonEndemic	2.3	0	0	0	0	0	1.2	0	0	0	0	0
2008	9	Eastern_NonEndemic	2	0	0	0	0	0	1.4	0	0	0	0	0
2008	10	Eastern_NonEndemic	2.1	0	0	0	0	0	1.5	0	0	0	0	0
2008	11	Eastern_NonEndemic	2.1	0	0	0	0	0	1.2	0	0	0	0	0
2008	12	Eastern_NonEndemic	2.1	0	0	0	0	0	1.4	0	0	0	0	0
2008	13	Eastern_NonEndemic	2.1	0	0	0	0	0	1.7	0	0	0	0	0
2008	14	Eastern_NonEndemic	2.2	0	0	0	0	0	1.6	0	0	0	0	0
2008	15	Eastern_NonEndemic	2.1	0	0	0	0	0	2	0	0	0	0	0
2008	16	Eastern_NonEndemic	2	0.8	0	0	0.3	0	1.6	0	0	0	0.3	0
2008	17	Eastern_NonEndemic	2.2	0.6	0	0	0	0	1.8	0.3	0	0	0	0
2008	18	Eastern_NonEndemic	2.3	0	0	0	0	0	1.7	0	0	0	0	0
2008	19	Eastern_NonEndemic	2.4	0	0	0	0	0	1.8	0	0	0	0	0
2008	20	Eastern_NonEndemic	2.4	0	0	0	0	0	1.7	0	0	0	0	0
2008	21	Eastern_NonEndemic	2.5	0	0	0	0	0	1.3	0	0	0	0	0
2008	22	Eastern_NonEndemic	2.3	0	0	0	0	0	1.2	0	0	0	0	0
2008	23	Eastern_Endemic	2.4	0	0	0	0	0	1.3	0	0	0	0	0
2008	24	Eastern_NonEndemic	2.4	0	0	0	0	0	1.3	0	0	0	0	0
2008	25	Eastern_NonEndemic	2.2	0	0	0	0	0	1.8	0	0	0	0	0
2008	26	Eastern_NonEndemic	2.3	0	0	0	0.4	0	1.7	0	0	0	0	0
2008	27	Eastern_Endemic	2.1	0.3	0	0	0	0	2.1	0	0	0	0	0
2008	28	Eastern_NonEndemic	2	0	0	0	0	0	2.1	0	0	0	0	0
2008	29	Eastern_NonEndemic	1.9	0	0	0	0	0	2.2	0	0	0	0	0
2008	30	Eastern_Endemic	2	0	0	0	0	0	1.8	0	0	0	0	0
2008	31	Eastern_Endemic	1.9	0	0	0	0	0	1.7	0	0	0	0	0
2008	32	Eastern_NonEndemic	2	0	0	0	0	0	1.6	0	0	0	0	0
2008	33	Eastern_Endemic	1.8	0.3	0	0	0	0	1.6	0	0	0	0	0
2008	34	Eastern_Endemic	1.9	1	0	0	0	0	1.1	0	0	0	0	0
2008	35	Eastern_Endemic	1.9	0.6	0	0	0	0	1.5	0	0	0	0	0
2008	36	Eastern_Endemic	1.9	0.6	0	0	0.7	0	1.6	0.3	0	0	0	0
2008	37	Eastern_Endemic	2.1	0.9	0	0	0	0	1.3	0.4	0	0	0.3	0
2008	38	Eastern_Endemic	2.4	0.4	0	0	0	0	0.6	0	0	0	0	0
2008	39	Eastern_Endemic	2.4	0.4	0	0	0	0	0.6	0.3	0	0	0	0
2008	40	Eastern_Endemic	2.3	0	0	0	0	0	1	0	0	0	0	0
2008	41	Eastern_NonEndemic	2.4	1.1	0	0	0	0	1.3	0	0	0	0	0
2008	42	Eastern_NonEndemic	2.5	1.1	0	0	0	0	1.5	0	0	0	0	0
2008	43	Eastern_NonEndemic	2.4	0.8	0	0	0	0	1.3	0	0	0	0	0
2008	44	Eastern_NonEndemic	2.6	0.9	0	0	0.6	0	1.8	0.4	0	0	0	0
2008	45	Eastern_NonEndemic	2.7	0.3	0	0	0	0	2.2	0	0	0	0	0
2008	46	Eastern_NonEndemic	2.8	0.6	0	0	0	0	2.1	0	0	0	0	0
2008	47	Eastern_NonEndemic	2.7	0.3	0	0	0	0	1.9	0	0	0	0	0
2008	48	Eastern_NonEndemic	2.6	0	0	0	0.6	0	1.8	0	0	0	0	0
2008	49	Eastern_NonEndemic	2.4	0	0	0	0	0	1.6	0	0	0	0	0
2008	50	Eastern_NonEndemic	2.4	0	0	0	0	0	1.6	0	0	0	0	0
2008	51	Eastern_NonEndemic	2.3	0	0	0	0.3	0	1.6	0	0	0	0	0
2008	52	Eastern_NonEndemic	2.2	0	0	0	0.3	0	1.8	0	0	0	0	0
2009	1	Eastern_NonEndemic	2.2	0	0	0	0	0	2.2	0	0	0	0	0
2009	2	Eastern_NonEndemic	2.5	0	0	0	0	0	1.5	0	0	0	0	3.3
2009	3	Eastern_NonEndemic	2.3	0	0	0	0	0	1.6	0	0	0	0	0
2009	4	Eastern_NonEndemic	2.1	0.4	0	0	0	0	1.5	0	0	0	0	0
2009	5	Eastern_NonEndemic	2.2	1.4	0	0	0.6	0	1.6	0.3	0	0	0.4	3.3
2009	6	Eastern_NonEndemic	2.1	1	0	0	0	0	1.3	0	0	0	0.3	0
2009	7	Eastern_NonEndemic	2.2	0.6	0	0	0	0	1.4	0.9	0	0	0.6	0
2009	8	Eastern_NonEndemic	2.2	0.9	0	0	0.3	0	1.8	0.3	0	0	0.4	0
2009	9	Eastern_NonEndemic	2.1	0.6	0	0	0	0	1.7	0	0	0	0.4	0
2009	10	Eastern_NonEndemic	1.9	0	0	0	0	0	1.5	0	0	0	0	0
2009	11	Eastern_NonEndemic	2	0.3	0	0	0	0	1.4	0	0	0	0	0
2009	12	Eastern_NonEndemic	2	0.4	0	0	0.6	0	1.2	0	0	0	0	0
2009	13	Eastern_NonEndemic	2.1	0	0	0	0	0	1.1	0	0	0	0	0
2009	14	Eastern_NonEndemic	1.9	0	0	0	0	0	0.9	0	0	0	0	0
2009	15	Eastern_NonEndemic	1.8	0	0	0	0	0	0.9	0	0	0	0.3	0
2009	16	Eastern_NonEndemic	1.9	0.4	0	0	0.6	0	0.9	0.7	0	0	0	0
2009	17	Eastern_NonEndemic	1.8	0	0	0	0	0	1.1	0	0	0	0.4	0
2009	18	Eastern_NonEndemic	2	0	0	0	0.3	0	1.1	0	0	0	0	0
2009	19	Eastern_NonEndemic	1.9	0.4	0	0	0	0	1.4	0	0	0	0	0
2009	20	Eastern_NonEndemic	1.9	0	0	0	0	0	1.6	0	0	0	0.4	0
2009	21	Eastern_NonEndemic	2	0.4	0	0	0.3	0	1.8	0	0	0	0	0
2009	22	Eastern_NonEndemic	2.2	0	0	0	0	0	1.6	0	0	0	0	0
2009	23	Eastern_NonEndemic	2.1	0	0	0	0	0	1.8	0	0	0	0.3	3.3
2009	24	Eastern_NonEndemic	2.2	0	0	0	0	0	1.6	0	0	0	0	0
2009	25	Eastern_Endemic	2.1	0.6	0	0	0	0	1.5	0	0	0	0	0
2009	26	Eastern_Endemic	2.1	0	0	0	0	0	1.3	0	0	0	0	0
2009	27	Eastern_Endemic	2	0	0	0	0	0	1	0	0	0	0	0
2009	28	Eastern_Endemic	2	0	0	0	0.4	0	1.1	0	0	0	0	0
2009	29	Eastern_Endemic	1.9	0.3	0	0	0	0	1.4	0.3	0	0	0	0
2009	30	Eastern_NonEndemic	1.8	0	0	0	0	0	1.1	0	0	0	0	0
2009	31	Eastern_NonEndemic	1.8	0	0	0	0	0	1.2	0.6	0	0	0	0
2009	32	Eastern_Endemic	2	0	0	0	0	0	1.2	0.6	0	0	0	0
2009	33	Eastern_Endemic	2.5	0.4	0	0	0	0	0.7	0	0	0	0.4	0
2009	34	Eastern_NonEndemic	2.7	0	0	0	0	0	1.5	0	0	0	0	0
2009	35	Eastern_NonEndemic	2.5	0	0	0	0	0	1.4	0	0	0	0	0
2009	36	Eastern_NonEndemic	2.4	0	0	0	0.4	0	1.7	0	0	0	0	0
2009	37	Eastern_NonEndemic	2.5	0.4	0	0	0	0	1.9	0	0	0	0	0
2009	38	Eastern_NonEndemic	2.3	0	0	0	0	0	2.1	0	0	0	0	0
2009	39	Eastern_Endemic	2.5	0	0	0	0	3.1	2.2	0	0	0	0	0
2009	40	Eastern_Endemic	2.5	0	0	0	0	0	2.2	0	0	0	0	0
2009	41	Eastern_Endemic	2.4	0	0	0	0.4	0	2.3	0	0	0	0.3	0
2009	42	Eastern_Endemic	2.3	0	0	0	0	0	2.2	0	0	0	0	0
2009	43	Eastern_NonEndemic	2.2	0	0	0	0	0	1.9	0	0	0	0	0
2009	44	Eastern_NonEndemic	2.2	0	0	0	0.4	0	2.1	0	0	0	0	0
2009	45	Eastern_NonEndemic	2.2	0	0	0	0	0	1.8	0	0	0	0	0
2009	46	Eastern_Endemic	2.2	0	0	0	0	0	1.9	0	0	0	0	0
2009	47	Eastern_Endemic	2.3	0	0	0	0.4	0	1.8	0	0	0	0	3.3
2009	48	Eastern_Endemic	2.3	0	0	0	0	0	2	0	0	0	0	0
2009	49	Eastern_Endemic	2.1	0	0	0	0	2.9	1.7	0	0	0	0	0
2009	50	Eastern_Endemic	2	0	0	0	0	3.2	1.8	0	0	0	0	0
2009	51	Eastern_Endemic	2.1	0.9	0	0	0.6	0	1.7	0	0	0	0.3	0
2009	52	Eastern_Endemic	2.3	0	0	0	0	0	2.3	0	0	0	0	0
2010	1	Eastern_Endemic	2.4	0	0	0	0	0	2.2	0	0	0	0	2.4
2010	2	Eastern_Endemic	2.4	0	0	0	0	0	2	0	0	0	0	0
2010	3	Eastern_Endemic	2.2	0	0	0	0	0	2.3	0	0	0	0	2
2010	4	Eastern_Endemic	2.1	0	0	0	0	0	2.2	0	0	0	0	0
2010	5	Eastern_Endemic	2.1	0	0	0	0	0	2.1	0	0	0	0	0
2010	6	Eastern_Endemic	2	0	0	0	0	0	1.7	0	0	0	0	0
2010	7	Eastern_Endemic	2.1	0	0	0	0.4	0	1.8	0	0	0	0	0
2010	8	Eastern_Endemic	2.1	0	0	0	0.3	0	1.9	0	0	0	0	0
2010	9	Eastern_Endemic	2.1	0	0	0	0	0	1.7	0	0	0	0	1.9
2010	10	Eastern_Endemic	2.2	0.3	0	0	0	0	1.7	0	0	0	0	0
2010	11	Eastern_Endemic	2.1	0	0	0	0	0	1.8	0	0	0	0	2
2010	12	Eastern_Endemic	2.1	0	0	0	0	0	1.9	0	0	0	0	0
2010	13	Eastern_Endemic	2	0	0	0	0	0	1.9	0	0	0	0	0
2010	14	Eastern_Endemic	2	0	0	0	0	0	1.9	0	0	0	0	0
2010	15	Eastern_Endemic	2	0	0	0	0	0	1.9	0	0	0	0	0
2010	16	Eastern_Endemic	2	0	0	0	0.3	0	2.1	0	0	0	0	0
2010	17	Eastern_Endemic	1.9	0	0	0	0	0	1.9	0	0	0	0	0
2010	18	Eastern_Endemic	1.9	0	0	0	0	2.9	1.9	0	0	0	0	0
2010	19	Eastern_Endemic	1.9	0	0	0	0	0	2.1	0	0	0	0	2.3
2010	20	Eastern_Endemic	2	0	0	0	0	0	2	0	0	0	0	0
2010	21	Eastern_Endemic	1.9	0	0	0	0	0	1.9	0	0	0	0	0
2010	22	Eastern_Endemic	1.9	0.3	0	0	0	0	1.8	0	0	0	0	0
2010	23	Eastern_Endemic	1.6	0.3	0	0	0	0	1.8	0	0	0	0	2.3
2010	24	Eastern_Endemic	1.9	0	0	0	0	0	1.6	0	0	0	0	2.6
2010	25	Eastern_Endemic	1.9	0	0	0	0	0	1.3	0	0	0	0	2
2010	26	Eastern_Endemic	1.9	0	0	0	0	0	1.2	0	0	0	0	0
2010	27	Eastern_Endemic	1.9	0	0	0	0	0	1	0	0	0	0.3	0
2010	28	Eastern_Endemic	1.9	0	0	0	0	0	0.7	0	0	0	0	2.8
2010	29	Eastern_Endemic	1.6	0	0	0	0	0	1.4	0.3	0	0	0.7	0
2010	30	Eastern_Endemic	1.6	0	0	0	0	2	1.6	0	0	0	0	0
2010	31	Eastern_Endemic	1.7	0	0	0	0.3	0	1.6	0	0	0	0.3	2.5
2010	32	Eastern_Endemic	1.6	0	0	0	0.6	0	1.6	0.3	0	0	0	2.1
2010	33	Eastern_Endemic	1.5	0	0	0	0	0	1.8	0	0	0	0	0
2010	34	Eastern_Endemic	1.8	0	0	0	0	0	2.3	0	0	0	0.3	2.4
2010	35	Eastern_Endemic	1.8	0	0	0	0	0	2.1	0	0	0	0	0
2010	36	Eastern_Endemic	1.6	0	0	0	0.3	0	2.3	0	0	0	0	3.5
2010	37	Eastern_Endemic	1.7	0	0	0	0	0	2.3	0	0	0	0	2.1
2010	38	Eastern_Endemic	1.7	0	0	0	0	0	1.8	0	0	0	0	0
2010	39	Eastern_Endemic	1.8	0	0	0	0	0	1.7	0	0	0	0	2.2
2010	40	Eastern_Endemic	1.8	0	0	0	0	0	1.7	0.6	0	0	0	0
2010	41	Eastern_Endemic	1.8	0	0	0	0	0	1.8	0	0	0	0	0
2010	42	Eastern_Endemic	1.9	0	0	0	0	0	1.8	0	0	0	0	0
2010	43	Eastern_Endemic	2	0	0	0	0	0	1.5	0	0	0	0	2.3
2010	44	Eastern_Endemic	2.1	0	0	0.3	0	0	1.5	0	0	0	0	0
2010	45	Eastern_Endemic	2.3	0	0	0	0	0	1.3	0	0	0	0	2.3
2010	46	Eastern_Endemic	2.2	0	0	0	0	0	1.4	0	0	0	0	3.7
2010	47	Eastern_Endemic	2.3	0.6	0	0	0	0	1.4	0	0	0	0	0
2010	48	Eastern_Endemic	2.1	0	0	0	0.3	0	1.3	0	0	0	0	0
2010	49	Eastern_Endemic	2	0	0	0	0	0	1	0	0	0	0	0
2010	50	Eastern_Endemic	2.1	0	0	0	0	0	0.9	0	0	0	0	1.5
2010	51	Eastern_Endemic	1.9	0	0	0	0	0	0.6	0	0	0	0	0
2010	52	Eastern_Endemic	1.5	0	0	0	0	0	0.4	0	0	0	0	0
2011	1	Eastern_Endemic	2	0	0	0	0.3	0	1.7	0	0	0	0.3	3
2011	2	Eastern_Endemic	1.9	0	0	0	0	0	1.7	0	0	0	0	2.6
2011	3	Eastern_Endemic	1.9	0	0	0	0	0	1.7	0	0	0	0	0
2011	4	Eastern_Endemic	1.7	0	0	0	0	0	1.4	0	0	0	0	0
2011	5	Eastern_Endemic	1.7	0.4	0	0	0.3	0	1.3	0	0	0	0.6	0
2011	6	Eastern_Endemic	1.8	0	0	0	0.4	0	1.5	0	0	0	1	0
2011	7	Eastern_Endemic	1.8	0	0.3	0	0	0	1.6	0	0	0	0	0
2011	8	Eastern_NonEndemic	1.7	0	0	0	0	0	1.7	0	0	0	0	0
2011	9	Eastern_NonEndemic	1.5	0	0	0	0	0	1.6	0	0	0	0	0
2011	10	Eastern_NonEndemic	1.6	0	0	0	0.3	0	1.2	0	0	0	0.3	3.2
2011	11	Eastern_NonEndemic	1.8	0	0	0.3	0	0	1.5	0.6	0	0	0.3	2
2011	12	Eastern_NonEndemic	1.7	0.3	0	0	0.3	0	1.3	0	0	0	0	3.5
2011	13	Eastern_NonEndemic	1.6	0	0	0	0	0	1.1	0	0	0	0	3.2
2011	14	Eastern_NonEndemic	1.6	0	0	0.4	0	0	1.3	0	0	0	0.6	0
2011	15	Eastern_NonEndemic	1.6	0	0	0	0	0	1.6	0.6	0	0	0.7	0
2011	16	Eastern_NonEndemic	1.7	0	0	0	0	0	1.8	0	0	0	0	0
2011	17	Eastern_NonEndemic	1.8	0	0.4	0	0	0	1.9	0.3	0	0	0.4	0
2011	18	Western_NonEndemic	1.6	0	0	0	0	0	1.5	0	0	0	0	0
2011	19	Western_NonEndemic	1.9	0.3	0	0	0.8	0	1.5	0	0	0	0	0
2011	20	Western_NonEndemic	1.9	0	0	0	0	0	1.7	0	0	0	0	0
2011	21	Western_NonEndemic	1.8	0	0.3	0	0.3	0	1.4	0	0.4	0	0.8	0
2011	22	Western_NonEndemic	2.1	0.3	0	0	0.4	0	1.8	0	0.3	0	0.7	0
2011	23	Western_NonEndemic	1.9	0	0	0	0	0	1.9	0	0	0	0.6	0
2011	24	Western_NonEndemic	1.9	0	0	0	0	0	1.4	0	0	0	0	0
2011	25	Western_NonEndemic	1.7	0	0	0	0.3	0	1.5	0.4	0	0.3	0.6	0
2011	26	Western_NonEndemic	1.9	0	0	0.4	0.8	0	1.7	0	0	0	0.4	0
2011	27	Western_NonEndemic	1.9	0	0	0	0.3	0	1.8	0	0	0	0.4	0
2011	28	Western_NonEndemic	1.9	0	0	0	0.6	0	2.2	0	0.6	0	0.4	0
2011	29	Western_NonEndemic	2	0.3	0	0	0.3	0	1.9	0	0	0.3	0.6	0
2011	30	Western_NonEndemic	1.9	0.3	0	0	0.3	0	1.5	0	0	0	0	0
2011	31	Western_NonEndemic	1.9	0.4	0	0	0	0	1.5	0	0	0	0	0
2011	32	Western_NonEndemic	1.8	0	0	0	0.3	0	1.6	0	0	0.3	0	0
2011	33	Western_NonEndemic	1.8	0	0	0.3	0	0	1.9	0	0	0	0.6	0
2011	34	Western_NonEndemic	1.8	0	0	0.3	0.3	0	1.5	0	0	0	0.7	0
2011	35	Western_NonEndemic	2	0	0	0	0	0	1.7	0	0	0	0	0
2011	36	Western_NonEndemic	2.1	0	0	0	0	0	1.1	0.4	0	0	0.4	2.4
2011	37	Western_NonEndemic	2.3	0	0	0	0.4	0	1.7	0	0	0	0.6	2.3
2011	38	Western_NonEndemic	2	0	0	0	0.3	0	1.6	0	0	0	0	0
2011	39	Western_NonEndemic	2.3	0	0	0	0	0	1.6	0	0	0.4	0	0
2011	40	Western_NonEndemic	2.3	0	0	0	0	0	1.8	0	0.3	0	0.4	3.3
2011	41	Western_NonEndemic	2.1	0	0	0	0	0	1.7	0	0	0	0	0
2011	42	Western_NonEndemic	2.1	0.3	0	0	0	0	1.9	0.6	0	0	0.6	0
2011	43	Western_NonEndemic	2.3	0.3	0	0	0	0	2	0	0	0	0.3	0
2011	44	Western_NonEndemic	2.2	0	0	0	0	0	1.8	0	0	0	0	0
2011	45	Western_NonEndemic	2.2	0	0	0	0	0	1.7	0	0	0	0	2.2
2011	46	Western_NonEndemic	2.2	0	0	0	0	0	1.8	0	0	0	0	0
2011	47	Western_NonEndemic	2.1	0.6	0	0	0	0	1.6	0	0	0	0	0
2011	48	Western_NonEndemic	2.2	0	0	0	0	0	1.6	0	0	0	0	0
2011	49	Western_NonEndemic	2.3	0	0	0	0	0	1.8	0	0.3	0	0	0
2011	50	Western_NonEndemic	2.4	0	0	0	0	0	1.9	0.4	0	0	0	0
2011	51	Western_NonEndemic	2.2	0.3	0	0	0	0	2.1	0	0	0	0	0
2011	52	Western_NonEndemic	2.3	0	0	0	0	0	2.2	0	0	0	0.3	0
2012	1	Western_NonEndemic	2.5	0.3	0	0	0	0	2.2	0.4	0	0	0.8	4.2
2012	2	Western_NonEndemic	2.3	0	0	0	0	0	2.3	0	0	0	0	0
2012	3	Western_NonEndemic	2.1	0	0	0	0	0	2.2	0	0	0	0	0
2012	4	Western_NonEndemic	2.3	0	0	0.3	0	0	1.8	0	0	0	0	0
2012	5	Western_NonEndemic	2.3	0	0	0	0	0	1.8	0	0	0	0	3.3
2012	6	Western_NonEndemic	2.5	0	0	0	0	0	1.6	0	0	0	0	0
2012	7	Western_NonEndemic	2.4	0.3	0	0	0	0	1.7	0	0	0	0	0
2012	8	Western_NonEndemic	2.2	0	0	0	0	0	1.6	0	0	0	0	0
2012	9	Western_NonEndemic	2	0	0	0	0	3.3	1.5	0	0	0	0.3	2.7
2012	10	Western_NonEndemic	2	0	0	0	0	0	1	0	0	0	0.4	4.2
2012	11	Western_NonEndemic	1.9	0.3	0	0	0	2.3	1.4	0	0	0	0.4	0
2012	12	Western_NonEndemic	1.7	0	0	0	0	0	1.2	0	0	0	0.3	3
2012	13	Western_NonEndemic	1.7	0	0	0	0	0	0.9	0	0	0	0	0
2012	14	Western_NonEndemic	1.6	0.4	0	0	0	0	0	0.3	0	0	0	3.5
2012	15	Western_NonEndemic	1.7	0	0.4	0	0	0	0.4	0.4	0	0	0	0
2012	16	Western_NonEndemic	1.5	0	0	0	0	0	0	0	0	0	0	0
2012	17	Western_NonEndemic	1.7	0.3	0	0	0	0	1.2	0.3	0	0	0	0
2012	18	Western_NonEndemic	1.7	1	0	0	0	0	0.8	0	0	0	0	3.8
2012	19	Western_NonEndemic	1.8	0.6	0.3	0	0	0	1.6	0	0	0	0	4
2012	20	Western_NonEndemic	1.8	0.4	0	0	0	0	1.7	0	0	0	0	0
2012	21	Western_NonEndemic	1.9	0.4	0.3	0	0	0	1.4	0	0	0	0.3	0
2012	22	Western_NonEndemic	1.8	0	0.3	0	0	0	1.5	0.6	0	0	0.3	0
2012	23	Western_NonEndemic	1.7	0.4	0.6	0	0	3.4	1.6	0.3	0	0	0.3	0
2012	24	Western_NonEndemic	1.7	0	0	0	0.4	0	2	0	0	0	0.3	0
2012	25	Western_NonEndemic	1.7	0	0	0	0.3	0	2.5	0.3	0	0	0	0
2012	26	Western_NonEndemic	1.9	0.8	0	0	0	0	2.5	0	0	0	0	0
2012	27	Western_NonEndemic	1.7	1	0	0	0.4	0	2.2	0	0	0	0	2.7
2012	28	Western_NonEndemic	1.8	0.7	1.2	0.4	0.8	0	1.9	0	0	0	0	2.2
2012	29	Western_NonEndemic	1.7	0	0.8	0	1	2.9	1.4	1.1	0.7	0	0.6	2.8
2012	30	Western_NonEndemic	1.9	1.2	0.4	0.3	0.9	0	1.6	0.6	0	0	0.4	0
2012	31	Western_NonEndemic	2.4	0.6	0.6	0	1.1	3.8	1.5	0.4	0.3	0	0.3	0
2012	32	Western_NonEndemic	2.4	0	0.7	0	0.7	0	1.5	0.3	0	0	0.3	2.7
2012	33	Western_NonEndemic	2.6	0.7	0	0	0.8	0	1.5	0	0	0	0	0
2012	34	Western_NonEndemic	2.5	1	0.3	0	0.6	0	0.9	0.7	0	0	0.3	0
2012	35	Western_NonEndemic	2.5	0.6	0.4	0	0.3	0	1.1	0.9	0.4	0	0.3	3.6
2012	36	Western_NonEndemic	2.4	0.4	0	0	1.1	0	1.5	0.3	0.3	0	0.6	0
2012	37	Western_NonEndemic	2.1	0	0.3	0	0.8	0	1.4	0	0	0	0	0
2012	38	Western_NonEndemic	2.1	0	0	0	0.4	0	1.7	0.3	0	0	0	0
2012	39	Western_NonEndemic	2	0	0	0	0.3	0	1.9	0	0	0	0	0
2012	40	Western_NonEndemic	2	0.3	0.6	0.3	0.4	0	1.9	0	0	0	0	0
2012	41	Western_NonEndemic	2	0.4	0	0	0	0	1.6	0.6	0	0	0	0
2012	42	Western_NonEndemic	2	0	0	0	0	0	1.5	0.3	0	0	0	3.4
2012	43	Western_NonEndemic	2.4	1	0.3	0	0	0	1.3	0	0	0	0.3	0
2012	44	Western_NonEndemic	2.3	1	0	0	0.4	0	1	0	0	0	0	0
2012	45	Western_NonEndemic	2.1	0.3	0	0.3	0.3	0	0.7	0	0	0	0	0
2012	46	Western_NonEndemic	1.9	0.6	0	0	0.4	0	0.6	0.7	0	0	0	0
2012	47	Western_NonEndemic	2	1.1	0.4	0	1.3	3.9	0.7	0.3	0	0	0.3	0
2012	48	Western_NonEndemic	2.1	0.4	0.8	0	1.3	3.3	0.9	0	0	0	1.1	0
2012	49	Western_NonEndemic	2.1	0	0	0	0.6	0	0.9	0	0	0	1	2.3
2012	50	Western_NonEndemic	2.1	0	0	0	0	0	0.7	0	0.4	0	0	0
2012	51	Western_NonEndemic	2.3	0	0	0	0	0	0.4	0	0	0	0	0
2012	52	Western_NonEndemic	2.1	0	0	0	0	0	1.5	0	0	0	0.6	0
2013	1	Western_NonEndemic	2.5	0	0	0	0	0	1.6	0	0	0	0	3
2013	2	Western_NonEndemic	2.4	0	0	0	0	0	1.5	0.3	0	0	0.6	0
2013	3	Western_NonEndemic	2.2	0	0	0	0	0	1.5	0	0	0	0	0
2013	4	Western_NonEndemic	2.1	0	0	0	0	0	1.5	0.4	0	0	0.4	0
2013	5	Western_NonEndemic	2.1	0	0.4	0	0.4	0	1.6	0	0	0	0	0
2013	6	Western_NonEndemic	2.3	0.3	0	0	0	0	1.3	0	0	0	0.7	0
2013	7	Western_NonEndemic	2.2	0	0	0	0	0	1	0	0.4	0	0	0
2013	8	Western_NonEndemic	2.1	0.4	0	0	0	0	1	0.6	0.4	0	0	3.1
2013	9	Western_NonEndemic	2	0.9	0.6	0.3	0.3	0	1.1	0.4	0	0	0	4
2013	10	Western_NonEndemic	2.3	0.7	0	0	0.4	0	1.1	0.3	0	0	0	3.3
2013	11	Western_NonEndemic	2.1	0.3	0	0	0	0	1.3	0.9	0	0	0	0
2013	12	Western_NonEndemic	1.8	0	0	0	0	0	1.3	0.4	0	0	0	2.8
2013	13	Western_NonEndemic	1.8	0.3	0	0	0	0	1.4	0.4	0	0	0	3.7
2013	14	Western_NonEndemic	1.8	0	0	0	0	0	1.5	0.4	0	0	0	3.4
2013	15	Western_NonEndemic	2	0	0.3	0	0	0	1.7	0.3	0.3	0.3	0.3	0
2013	16	Western_NonEndemic	2	0.3	0.3	0	0.6	0	1.9	0.3	0	0	0.6	0
2013	17	Western_NonEndemic	1.9	0	0	0	0.3	0	1.8	0	0	0	0	0
2013	18	Western_NonEndemic	1.9	0	0	0	0	0	1.4	0.4	0	0	0.3	0
2013	19	Western_NonEndemic	2.1	0	0	0	0	0	1.7	0.3	0	0	0.4	0
2013	20	Western_NonEndemic	1.9	0	0	0	0	0	1.6	0.7	0	0	0.6	0
2013	21	Western_NonEndemic	1.8	0	0	0	0	0	1.9	0	0	0	0	0
2013	22	Western_NonEndemic	1.6	0	0	0.3	0	0	1.5	0	0	0	0	3.3
2013	23	Western_NonEndemic	1.6	0	0	0	0	0	1.7	0.4	0	0	0	0
2013	24	Western_NonEndemic	1.6	0.4	0	0	0.3	0	1.8	0	0	0	0	0
2013	25	Western_NonEndemic	1.7	0.4	0	0	0.4	0	1.3	0.6	0	0	0.6	3.3
2013	26	Western_NonEndemic	1.8	0	0	0	0	0	1.5	0	0	0	0	0
2013	27	Western_NonEndemic	1.6	0	0	0	0	0	1.5	0	0	0	0	0
2013	28	Western_NonEndemic	1.7	0	0	0	0	0	0.9	0	0	0	0	0
2013	29	Western_NonEndemic	1.4	0.4	0	0	0	0	1.6	1	0	0	0	0
2013	30	Western_NonEndemic	1.8	0	0	0	0	0	1.6	0.4	0	0	0	0
2013	31	Western_NonEndemic	1.8	0	0	0.3	0	3.1	1.7	0.6	0	0	0	0
2013	32	Western_NonEndemic	1.9	0	0	0	0.3	0	1.6	0.4	0	0	0	3.9
2013	33	Western_NonEndemic	2	0	0	0	0	0	1.5	0.3	0	0	0	3.6
2013	34	Western_NonEndemic	2.2	0	0	0.4	0	0	1.4	0.8	0	0	0	0
2013	35	Western_NonEndemic	2.1	0	0.3	0	0	0	1.5	0.9	0	0	0	0
2013	36	Western_NonEndemic	2	0.3	0	0	0	0	1	0	0	0	0.3	0
2013	37	Western_NonEndemic	2	0	0	0	0	0	1.2	0	0	0	0	0
2013	38	Western_NonEndemic	2.2	0	0	0	0	0	1.3	0.3	0	0	0.3	2.4
2013	39	Western_NonEndemic	2.1	0.4	0	0	0	0	1.4	0	0	0	0	0
2013	40	Western_NonEndemic	2.2	0	0	0	0	0	1.5	0	0	0	0.3	0
2013	41	Western_NonEndemic	2.1	0.4	0.3	0	0	0	1.2	0	0	0	0	0
2013	42	Western_NonEndemic	2.2	0.6	0	0	0.6	0	1.2	0.6	0	0	0	0
2013	43	Western_NonEndemic	2.1	0.4	0	0	0.3	0	1.5	0.6	0	0	0	0
2013	44	Western_NonEndemic	2.1	0.9	0	0	0	0	1.7	0	0	0	0	0
2013	45	Western_NonEndemic	2.2	0.6	0.3	0	0	0	1.5	0.4	0	0	0	0
2013	46	Western_NonEndemic	2.2	0	0	0	0	0	1.6	0	0	0	0	0
2013	47	Western_NonEndemic	2.1	0	0	0	0	0	1.1	0	0	0	0	0
2013	48	Western_NonEndemic	2.1	0	0	0	0	0	1.5	0	0	0.3	0	0
2013	49	Western_NonEndemic	2	0	0	0	0	0	1.8	0	0	0	0.4	0
2013	50	Eastern_Endemic	2	0	0	0	0.3	0	1.5	0	0	0	0.3	0
2013	51	Eastern_Endemic	2.2	0	0	0	0	0	1.8	0	0	0	0	0
2013	52	Eastern_Endemic	2.2	0	0	0	0	0	1.7	0.6	0	0	0	0
2014	1	Eastern_Endemic	2.3	0	0	0	0	0	1.7	0	0	0.6	0	0
2014	2	Eastern_Endemic	2.2	0	0	0	0	0	2.2	0.4	0	0.3	0.3	0
2014	3	Eastern_Endemic	2	0.3	0	0	0	0	2	0.8	0	0	0	0
2014	4	Eastern_Endemic	2	0	0	0	0	0	1.7	0	0	0	0	2.5
2014	5	Eastern_Endemic	1.9	0	0	0	0	0	1.7	0.3	0	0	0	0
2014	6	Eastern_Endemic	1.8	0.3	0	0	0	0	1.6	0.6	0	0	0	2.8
2014	7	Eastern_Endemic	1.5	0.7	0	0	0	0	1.7	0	0	0	0	0
2014	8	Eastern_Endemic	1.4	0	0.3	0	0	0	1.7	0	0	0	0.3	0
2014	9	Eastern_Endemic	1.4	0	0	0	0	0	1.6	0	0	0	0	0
2014	10	Eastern_Endemic	1.5	0.3	0	0	0	0	1.7	0	0	0	0	0
2014	11	Eastern_Endemic	1.5	0	0.3	0	0.6	0	1.4	0	0.3	0	0	0
2014	12	Eastern_Endemic	1.9	0	0	0	0	0	1.2	0	0	0	0	0
2014	13	Eastern_Endemic	2	0	0	0	0	0	1.3	0	0	0	0	0
2014	14	Eastern_Endemic	2	0	0	0	0	0	1.5	0	0	0	0.3	0
2014	15	Eastern_Endemic	1.9	0.3	0	0	0	0	1.3	0.3	0	0	0.3	3.3
2014	16	Eastern_Endemic	1.9	0	0	0	0.3	0	1	0.3	0	0	0	3.6
2014	17	Eastern_Endemic	1.9	0	0	0	0	0	0.8	0.4	0	0	0	0
2014	18	Eastern_Endemic	1.9	0.3	0	0	0	0	0.4	0.4	0	0	0.3	0
2014	19	Eastern_Endemic	1.7	0.3	0.3	0	0	0	0.9	0	0	0	0.4	0
2014	20	Eastern_Endemic	1.7	0	0	0	0	0	0.6	0.7	0	0	0	0
2014	21	Eastern_Endemic	1.7	0.3	0	0	0	2.9	0	0.6	0	0	0	3.2
2014	22	Eastern_Endemic	1.9	0	0	0.3	0	0	0.7	1	0.6	0	0	2.1
2014	23	Eastern_Endemic	1.8	0	0	0	0	0	0	0	0	0	0	3.1
2014	24	Eastern_Endemic	2	0.4	0	0	0	0	1	0.4	0.3	0	0.3	2.7
2014	25	Eastern_Endemic	1.9	0	0	0	0.4	0	1.9	0.3	0	0	0.3	0
2014	26	Eastern_Endemic	1.9	0	0	0	0	0	1	0	0	0	0	2.5
2014	27	Eastern_Endemic	1.9	0.3	0	0	0	0	0.6	0	0	0	0	0
2014	28	Eastern_Endemic	1.9	0	0	0.3	0	0	1.1	0.6	0	0	0	0
2014	29	Eastern_Endemic	1.9	0	0	0.4	0.4	0	1.5	0.4	0	0	0	0
2014	30	Eastern_Endemic	1.9	0	0	0	0	2.4	0.9	0.7	0	0	0	0
2014	31	Eastern_Endemic	1.8	0	0	0	0	0	1	0	0	0	0	0
2014	32	Eastern_Endemic	1.6	0	0	0	0	0	0.7	0.9	0	0	0	0
2014	33	Eastern_Endemic	1.6	0.4	0	0	0	0	1	0.6	0	0	0	0
2014	34	Eastern_Endemic	1.8	0	0	0	0	0	1.1	0.7	0	0	0.6	0
2014	35	Eastern_Endemic	1.8	0.4	0	0.3	0	0	1.6	0.3	0	0	0.3	3.3
2014	36	Eastern_Endemic	1.8	0	0	0.6	0	0	1.5	0.3	0	0	0	3.7
2014	37	Eastern_Endemic	1.8	0	0	0	0	0	1.7	0.3	0.3	0	0.4	0
2014	38	Eastern_Endemic	2	0	0.4	0	0	0	1.9	0.6	0.3	0.3	0	0
2014	39	Eastern_Endemic	2	0	0	0.6	0	0	1.7	0	0.4	0	0	0
2014	40	Eastern_Endemic	1.9	0.4	0	0	0	0	1.5	0	0	0.3	0	0
2014	41	Eastern_Endemic	2	0	0	0	0	0	1.5	0	0	0.3	0.6	0
2014	42	Eastern_Endemic	1.9	0	0	0	0.4	0	1.7	0	0	0	0.4	0
2014	43	Eastern_Endemic	2	0	0	0	0	0	1.6	0.6	0	0.7	0	3.5
2014	44	Eastern_Endemic	2.1	0	0	0	0	0	1.6	0.6	0	0	0.6	3.8
2014	45	Eastern_Endemic	2.1	0	0	0	0.4	0	1.2	0	0	0.3	0.4	0
2014	46	Eastern_Endemic	2.1	0	0	0.3	0	0	1.3	0.4	0	0	0	0
2014	47	Eastern_Endemic	2.2	0	0	0	0	0	1.3	0	0	0	0	0
2014	48	Eastern_Endemic	2	0	0	0	0	0	1.5	0.4	0	0	0	2.1
2014	49	Eastern_Endemic	1.9	0	0	0	0	0	1.2	0.3	0	0	0.3	0
2014	50	Eastern_Endemic	1.9	0	0	0	0	0	1.3	0.3	0	0.6	0.3	3.5
2014	51	Eastern_Endemic	1.8	0	0.3	0	0	0	1.3	0	0	0	0	2.6
2014	52	Eastern_Endemic	1.8	0	0	0	0	0	1	0	0	0	0.3	0
2015	1	Eastern_Endemic	2.1	0	0	0	0	0	1.4	0	0	0	0	0
2015	2	Eastern_Endemic	1.9	0	0	0	0	3.1	0.6	0	0	0	0	0
2015	3	Eastern_Endemic	1.5	0	0	0	0	0	1	0.3	0	0	0	0
2015	4	Eastern_Endemic	0.4	0	0	0.6	0	0	1.3	0	0	0	0	3.1
2015	5	Eastern_Endemic	0.7	0	0	0.4	0	0	1.6	0	0	0	0	0
2015	6	Eastern_Endemic	1.6	0	0	0	0.4	0	1.2	0	0	0	0	3.4
2015	7	Eastern_Endemic	1.8	0.3	0	0.3	0	0	1.1	0.3	0	0	0	3.3
2015	8	Eastern_Endemic	1.6	0	0	0	0	0	1.3	0.3	0	0	0	3
2015	9	Eastern_Endemic	1.4	0.9	0	0	0	0	1.4	0.6	0	0	0	2.6
2015	10	Eastern_Endemic	1.5	0.6	0.3	0	0	0	1.1	0.6	0	0	0	0
2015	11	Eastern_Endemic	1.7	0.3	0.3	0	0.3	0	1.1	0	0	0	0	3.6
2015	12	Eastern_Endemic	1.9	0.6	0	0	0.7	0	0	0	0	0	0	0
2015	13	Eastern_Endemic	1.9	0	0	0	0	0	0.4	0.3	0	0	0	3.7
2015	14	Eastern_Endemic	1.8	0	0	0	0.3	0	1	0	0	0	0	2.4
2015	15	Eastern_Endemic	1.7	0.6	0	0	0	0	0.8	0	0	0	0	0
2015	16	Eastern_Endemic	1.7	0.3	0	0	0.3	0	0.4	0	0	0	0.4	1.6
2015	17	Eastern_Endemic	1.8	0.3	0.3	0.3	0	0	0.3	0	0	0	0	0
2015	18	Eastern_Endemic	1.8	0	0	0	0.3	0	0.9	0	0	0	0	3.1
2015	19	Eastern_Endemic	1.6	0	0	0	0	0	0	0.4	0	0	0.4	3.2
2015	20	Eastern_Endemic	1.8	0	0	0	0	0	0.3	0.6	0.3	0.6	0.4	3.3
2015	21	Eastern_Endemic	1.9	0	0	0	0	0	1.3	0	0	0	0	2.5
2015	22	Eastern_Endemic	1.9	0	0	0.6	0	0	1.1	0	0	0	0.3	0
2015	23	Eastern_Endemic	1.6	0	0	0.6	0	0	1.1	0.7	0	0	0.3	0
2015	24	Eastern_Endemic	1.9	0	0	0	0	0	0.6	0	0	0	0	3.7
2015	25	Eastern_NonEndemic	1.6	0	0	0	0	0	0.4	0	0	0	0	3.9
2015	26	Eastern_NonEndemic	1.6	0.3	0	0	0.3	0	1.3	0.6	0	0	0.3	3.3
2015	27	Eastern_NonEndemic	1.8	0	0	0	0	3.4	0	0	0	0	0.4	3.8
2015	28	Eastern_NonEndemic	1.9	0	0	0	0	0	0.6	0.3	0	0	0.4	4.3
2015	29	Eastern_NonEndemic	1.6	0	0	0	0	0	0.8	0	0	0	0	4
2015	30	Eastern_NonEndemic	1.6	0	0	0	0	0	0.7	0	0	0	0	0
2015	31	Eastern_NonEndemic	1.6	0	0	0	0	0	0.9	0	0	0	0	0
2015	32	Eastern_NonEndemic	1.8	0	0	0	0	0	1.1	0.4	0	0	0	3
2015	33	Eastern_NonEndemic	2	0	0	0	0	0	0.7	0.4	0	0	0	0
2015	34	Eastern_NonEndemic	2	0.4	0	0	0	0	1.4	0	0	0	0	0
2015	35	Eastern_NonEndemic	1.9	0.3	0	0	0	0	1.2	0	0.4	0	0	0
2015	36	Eastern_NonEndemic	1.7	0.4	0	0	0	0	1.1	0	0	0	0.3	0
2015	37	Eastern_NonEndemic	1.7	0	0	0	0	0	0.6	0	0	0	0	0
2015	38	Eastern_NonEndemic	1.7	0	0	0	0	0	0.4	0	0	0	0.3	0
2015	39	Eastern_NonEndemic	0	0.9	0	0	0	0	0	0	0	0	0	0
2015	40	Eastern_NonEndemic	1.3	0	0	0	0	0	1.3	0	0	0	0.6	0
2015	41	Eastern_NonEndemic	0.7	0	0	0	0.3	0	1.5	0.3	0.4	0	0	0
2015	42	Eastern_NonEndemic	1.2	0	0	0	0	0	1.2	0	0	0	0.3	0
2015	43	Eastern_NonEndemic	1.5	0	0	0	0.3	0	1.1	0.4	0	0	0	0
2015	44	Eastern_NonEndemic	1.9	0	0	0	0	4	1.6	0.6	0	0	0.4	3.1
2015	45	Eastern_NonEndemic	1.8	0	0	0	0	0	1.7	0	0	0	0.4	0
2015	46	Eastern_NonEndemic	1.9	0	0	0	0	0	1.4	0.3	0	0	0	3.6
2015	47	Eastern_NonEndemic	2	0	0	0.3	0	0	1.9	0.6	0.6	0	0.3	0
2015	48	Eastern_NonEndemic	2.1	0	0	0.3	0	0	1.3	0.7	0	0	0	0
2015	49	Eastern_NonEndemic	2	0	0	0	0	0	0.9	0.8	0	0	0	0
2015	50	Eastern_NonEndemic	1.9	0	0	0	0	0	0.3	0	0	0	0	0
2015	51	Eastern_NonEndemic	1.5	0	0	0	0	0	0	0	0	0.6	0	3.3
2015	52	Eastern_NonEndemic	1.3	0	0	0	0	0	0	0.4	0.6	0	0	3.1
2016	1	Eastern_NonEndemic	2.1	0	0	0	0	2.4	1.4	0.3	0	0	0.3	0
2016	2	Eastern_NonEndemic	1.7	0	0	0	0	0	1.4	0.6	0.6	0	0	0
2016	3	Eastern_NonEndemic	1.7	0	0.3	0	0	0	1.6	0.4	0	0	0	4.4
2016	4	Eastern_NonEndemic	1.7	0	0	0	0	0	1.8	0	0	0	0	0
2016	5	Eastern_NonEndemic	2	0	0	0	0	0	1.7	0	0	0	0	0
2016	6	Eastern_NonEndemic	2.1	0	0	0.3	0.3	0	1.4	0.4	0	0	0.3	3.3
2016	7	Eastern_NonEndemic	2	0	0	0	0	0	1	0	0	0	0	0
2016	8	Eastern_NonEndemic	1.9	0	0.3	0.3	0	0	0	0	0	0	0	0
2016	9	Eastern_NonEndemic	1.8	0	0	0.3	0	0	0.3	0	0	0	0.3	0
2016	10	Eastern_NonEndemic	1.7	0.3	0	0	0	0	1.2	0	0	0	0.6	0
2016	11	Western_NonEndemic	1.7	0.4	0.3	0	0.6	0	0.6	0	0	0	0	0
2016	12	Western_NonEndemic	1.9	0	0	0	0.3	3.8	0	0.3	0	0	0	3.7
2016	13	Western_NonEndemic	2	0	0.3	0	0.7	0	1	0.3	0	0	0.6	0
2016	14	Western_NonEndemic	2.1	0.3	0	0	0	3.4	1.1	0	0.3	0	0	4.2
2016	15	Western_NonEndemic	2	0	0	0	0.4	2.4	0.8	0.6	0	0	0	2.5
2016	16	Western_NonEndemic	1.8	0	0	0	0	0	0.3	0.3	0	0	0.3	3.8
2016	17	Western_NonEndemic	2	0.3	0	0	0	0	0.3	0	0	0	0	3.8
2016	18	Western_NonEndemic	2.1	0	0	0	0	0	0.6	0.3	0	0	0.3	0
2016	19	Western_NonEndemic	2.1	0.4	0	0	0.3	3.6	0.6	0.4	0.3	0.3	0.6	0
2016	20	Western_NonEndemic	2.1	0	0.6	0	0.6	0	0	0.4	0	0	0	3.8
2016	21	Western_NonEndemic	1.9	0	0	0	0	0	0	0	0	0.6	0	0
2016	22	Western_NonEndemic	2	0	0.4	0.3	0	0	0	0	0	0	0	0
2016	23	Western_NonEndemic	1.9	0	0	0.3	0	3.5	0.6	0.7	0	0	0	0
2016	24	Western_NonEndemic	1.9	0	0	0	0	0	0	0	0	0	0	0
2016	25	Western_NonEndemic	1.6	0	0	0	0.3	0	0	0.6	0	0	0.3	0
2016	26	Western_NonEndemic	1.6	0	0	0	0	0	0.6	0.3	0	0	0	0
2016	27	Western_NonEndemic	1.2	0.6	0	0	0	3.2	0	0.4	0	0	0	4.5
2016	28	Western_NonEndemic	1.4	0.7	0	0	0	4	0.3	0.3	0	0	0.6	4.6
2016	29	Western_NonEndemic	1.5	0.6	0	0	0	3.6	0.8	0	0	0	0	0
2016	30	Western_NonEndemic	1.5	0.3	0	0	0.6	0	1	0	0	0	0	0
2016	31	Western_NonEndemic	1.6	0	0	0	0	3	1.6	0	0	0	0	2.9
2016	32	Western_NonEndemic	1.5	0	0	0	0.8	0	1.6	0	0	0	0	0
2016	33	Western_NonEndemic	1.5	0.3	0	0	0.4	4.2	1.6	0	0	0	0	0
2016	34	Western_NonEndemic	1.5	0	0	0.3	0.4	0	1.2	0	0	0.6	0.6	3.9
2016	35	Western_NonEndemic	1.6	0.3	0.3	0.3	0	3.4	1.4	0	0	0.4	0.4	3.8
2016	36	Western_NonEndemic	1.6	0	0	0	0	0	1.3	0	0	0	0	2.9
2016	37	Western_NonEndemic	1.5	0	0	0	0	0	1.8	0.3	0	0	0	0
2016	38	Western_NonEndemic	1.3	0	0	0	0.4	0	1.7	0	0	0	0.3	3.2
2016	39	Western_NonEndemic	1.2	0	0	0	0	0	1.8	0	0	0	0	0
2016	40	Western_NonEndemic	1.5	0	0	0.3	0	3.2	1.8	0	0	0.3	0	4.4
2016	41	Western_NonEndemic	1.7	0	0	0	0	2.4	1.8	0	0	0	0.3	2.9
2016	42	Western_NonEndemic	1.5	0	0	0	0	0	1.7	0	0	0	0	3.8
2016	43	Western_NonEndemic	1.5	0	0	0.3	0	0	1.9	0.3	0	0.6	0	3.4
2016	44	Western_NonEndemic	1.6	0	0	0	0	2.8	1.8	0	0	0	0	1.9
2016	45	Western_NonEndemic	1.6	0	0	0	0	0	1.8	0.3	0	0	0.7	4.1
2016	46	Western_NonEndemic	1.5	0	0	0.3	0	4.1	1.9	0	0	0	0	2.5
2016	47	Western_NonEndemic	1.4	0	0	0.4	0	0	1.2	0	0	0	0	3.4
2016	48	Western_NonEndemic	1.3	0	0	0	0	2.9	0.9	0	0	0	0	3.8
2016	49	Western_NonEndemic	1.3	0.3	0	0	0	0	1.2	0	0	0	0	4
2016	50	Western_NonEndemic	1.2	0.6	0	0	0	0	0.8	0.6	0	0	0	1.7
2016	51	Western_NonEndemic	1.1	0.3	0	0	0	0	0.7	0	0	0	0	4.1
2016	52	Western_NonEndemic	1.1	0	0	0	0.3	0	0.7	0.3	0	0	0.3	4.2
2017	1	Western_NonEndemic	1.4	0.4	0	0	0.3	3.5	0	0.3	0	0	0	4.4
2017	2	Western_NonEndemic	1.3	0	0	0	0	2.7	0.7	0	0	0	0	2.7
2017	3	Western_NonEndemic	0.9	0	0	0	0	3.9	0.4	0	0	0	0	3
2017	4	Western_NonEndemic	1.1	0	0	0	0	2.8	0	0.3	0	0	0	3
2017	5	Western_NonEndemic	1.1	0.4	0	0	0.3	0	0.3	0.3	0	0	0	0
2017	6	Western_NonEndemic	1.2	0	0	0	0	3	0	0	0	0	0	4.5
2017	7	Western_NonEndemic	0.9	0	0	0	0	0	0	0.6	0	0	0	0
2017	8	Western_NonEndemic	0.6	0.6	0	0	0	4.6	0	0	0	0	0	0
2017	9	Western_NonEndemic	0.9	0.4	0	0	0	3.8	0	0	0	0	0	4
2017	10	Western_NonEndemic	1.3	0	0	0	0	0	0.6	0	0	0	0	0
2017	11	Western_NonEndemic	0.9	0	0	0	0	0	0	0	0	0	0	0
2017	12	Western_NonEndemic	1	0	0	0	0.3	3	2.3	0	0	0	0	2.8
2017	13	Western_NonEndemic	1.1	0	0	0	0	4.5	1.3	0	0	0	0	4.5
2017	14	Western_NonEndemic	1.1	0	0	0	0.6	2.7	0.7	0	0	0	0	4.3
2017	15	Western_NonEndemic	1.1	0.3	0	0	0	0	0	0	0	0	0	0
2017	16	Western_NonEndemic	1.2	0	0	0	0	0	1.2	0.4	0	0	0	0
2017	17	Western_NonEndemic	1.4	0.6	0	0	0	3.3	1	0	0	0	0	0
2017	18	Western_NonEndemic	1.3	0	0	0	0	0	1	0	0	0	0	0
2017	19	Western_NonEndemic	1.4	0.4	0	0	0	0	0.6	0	0	0	0	0
2017	20	Western_NonEndemic	1.4	0	0	0	0	3.9	1	0	0	0	0.4	0
2017	21	Western_NonEndemic	1.6	0	0	0	0	2.6	0.7	0	0	0.3	0	3.6
2017	22	Western_NonEndemic	1.5	0.8	0	0	0	0	0.6	0.3	0	0	0	0
2017	23	Western_NonEndemic	1.8	0.4	0	0	0.7	0	1.7	0	0	0	0	0
2017	24	Western_NonEndemic	1.8	0	0	0	0	0	1	0.6	0	0	0	4
2017	25	Western_NonEndemic	1.5	0	0	0	0	0	1.1	0.3	0	0	0	4
2017	26	Western_NonEndemic	1.9	0.3	0	0	0	4.1	1.9	0	0	0	0	4.4
2017	27	Western_NonEndemic	2.5	0.3	0	0	0	2.8	2.1	0.4	0.4	0	0	4.6
2017	28	Western_NonEndemic	2.6	0.6	0	0.6	0	0	2	0	0	0	0	3.2
2017	29	Western_NonEndemic	2.7	0	0	0	0	0	2	0.4	0	0	0	4.2
2017	30	Western_NonEndemic	2.7	0	0	0	0	2	1.9	0	0	0	0	3.5
2017	31	Western_NonEndemic	2.8	0	0	0.6	0	0	1.9	0	0	0.6	0	3.8
2017	32	Western_NonEndemic	2.8	0	0	0	0.4	3.7	1.9	0.7	0	0.3	0	4.1
2017	33	Western_NonEndemic	3	0	0	0	0	4.1	1.3	0.6	0	0	0	4
2017	34	Western_NonEndemic	2.9	0	0	0	0	3.4	2	0	0	0	0	3.2
2017	35	Western_NonEndemic	3	0	0	0	0	0	2.1	0.4	0	0	0	0
2017	36	Western_NonEndemic	3	0.3	0	0	0.3	0	2.1	0	0	0	0	4.1
2017	37	Western_NonEndemic	2.9	0	0	0	0.4	0	2.3	0	0	0.4	0	0
2017	38	Western_NonEndemic	3	0	0	0	0	0	2	0.3	0	0.3	0	2.9
2017	39	Western_NonEndemic	3.1	0	0	0	0	3.5	2.2	0	0	0	0	4.5
2017	40	Western_NonEndemic	2.9	0.6	0	0.4	0	4.5	2.3	0.6	0	0	0	4.2
2017	41	Western_NonEndemic	2.9	0.3	0	0	0.3	0	2.4	0.7	0	0	0	3.7
2017	42	Western_NonEndemic	2.9	0.6	0.3	0	0	0	2.5	0.4	0	0	0	4.1
2017	43	Western_NonEndemic	2.9	0	0	0	0	1.7	2.2	0	0	0	0	4.4
2017	44	Western_NonEndemic	2.8	0	0	0	0	0	2.3	0	0	0	0	4
2017	45	Western_NonEndemic	2.7	0	0	0	0	0	2.4	0	0	0	0	3.1
2017	46	Western_NonEndemic	2.7	0	0	0.3	0	0	2.2	0.3	0	0.3	0	3.2
2017	47	Western_NonEndemic	2.6	0	0	0	0	2.6	2.4	0	0.3	0	0	4.4
2017	48	Western_NonEndemic	2.4	0	0	0	0	3.5	2	0	0	0.3	0.6	3
2017	49	Western_NonEndemic	2.4	0	0	0	0.6	0	1.9	0.4	0	0	0.6	0
2017	50	Western_NonEndemic	2.3	0	0	0	0.3	0	2	0	0	0	0	0
2017	51	Western_NonEndemic	2.2	0	0	0	0	0	2.2	0.3	0	0	0	3.5
2017	52	Western_NonEndemic	2.2	0.6	0	0	0.3	3.8	2.1	0.8	0.6	0	0.9	4.6
2018	1	Western_NonEndemic	2.4	0	0	0	0.6	3.6	2.2	0	0.3	0	0.9	4.4
2018	2	Western_NonEndemic	2.3	0.4	0	0	0.6	3	2	0.6	0	0	0.8	4.3
2018	3	Western_NonEndemic	1.9	0	0	0	0	0	1.9	0.6	0	0	0	4.1
2018	4	Western_NonEndemic	2.1	0.4	0	0	0	2.7	1.9	0.8	0	0	0.3	1.3
2018	5	Western_NonEndemic	2.2	0	0	0.4	0	3.6	1.8	0.3	0	0	0	3.8
2018	6	Western_NonEndemic	2	0	0	0	0	0	1.6	0.7	0	0	0	3.6
2018	7	Western_NonEndemic	1.9	0.4	0	0	0.6	0	1.8	0.4	0	0	0.3	2.6
2018	8	Western_NonEndemic	1.9	0	0	0	0.6	0	1.8	0	0	0	0	3.2
2018	9	Western_NonEndemic	1.6	0.7	0	0	0.4	2.6	1.6	0	0	0.3	0.3	4
2018	10	Western_NonEndemic	1.7	0.3	0	0	0.4	0	2	0.6	0	0	0.9	0
2018	11	Western_NonEndemic	1.8	0	0	0	0.4	0	1.7	0	0	0	0.6	0
2018	12	Western_NonEndemic	1.7	0.3	0	0	0.3	0	1.6	0	0.4	0	0.3	0
2018	13	Western_NonEndemic	1.6	0	0	0	0.3	3.9	1.6	0.4	0	0	0.4	4.7
2018	14	Western_NonEndemic	1.5	0.3	0	0	0.6	3.6	1.5	0.4	0	0	0.7	4.2
2018	15	Western_NonEndemic	1.5	0	0	0	0	0	1.1	0	0	0	0.6	4.1
2018	16	Western_NonEndemic	1.4	0.4	0	0	0.6	0	1.2	0.3	0	0	0.9	0
2018	17	Western_NonEndemic	1.5	0.6	0	0	0.4	2.7	0.9	0.4	0	0.4	0.3	4.3
2018	18	Western_NonEndemic	1.5	0.3	0	0.4	0.4	0	1.4	0	0	0	0	4.9
2018	19	Western_NonEndemic	1.6	0.3	0	0	0.6	0	1.2	0	0	0	0.7	3.4
2018	20	Western_NonEndemic	1.7	0.6	0	0	0.4	0	1.1	0.3	0	0	0.8	0
2018	21	Western_NonEndemic	1.3	0.7	0	0	0.9	1.6	0.3	0.4	0	0	0.6	2.3
2018	22	Western_NonEndemic	1.5	0.4	0.3	0	0.6	0	1.3	0.6	0	0	0.9	4.2
2018	23	Western_NonEndemic	1.3	0	0	0	0	0	1.4	0.3	0	0.3	0	3.5
2018	24	Western_NonEndemic	1.5	0.7	0.3	0	0.6	0	0	1.2	0	0	0.7	3.8
2018	25	Western_NonEndemic	0.7	0.4	0	0	0.8	0	0	0.6	0	0	0.9	4
2018	26	Western_NonEndemic	1.3	0.7	0.3	0	0.6	2.5	1	0.6	0	0	0.3	3.2
2018	27	Western_NonEndemic	1.4	0.8	0	0	0.3	0	0	0.7	0	0	0.6	3.7
2018	28	Western_NonEndemic	1.5	0.4	0	0	0.4	0	0	0	0	0	0.3	0
2018	29	Western_NonEndemic	0.7	0.8	0	0	0	0	0	0.3	0	0	0.3	0
2018	30	Western_NonEndemic	0.9	0	0	0	0.3	4.3	0	0.4	0	0	0.6	4.3
2018	31	Western_NonEndemic	0.8	0	0	0	0.4	0	0	0	0	0	0	0
2018	32	Western_NonEndemic	0.9	0	0	0	0.4	0	0.3	0	0	0	0.3	0
2018	33	Western_NonEndemic	1.2	0	0	0	0.3	0	0.6	0	0	0	0.3	3.8
2018	34	Western_NonEndemic	1.1	0	0	0	0	0	0.6	0.3	0	0	0.4	0.6
2018	35	Western_NonEndemic	1.1	0	0	0	0	0	0	0	0	0	0.4	0
2018	36	Western_NonEndemic	0.6	0.4	0	0	0.3	0	0	0	0	0	0	0
2018	37	Western_NonEndemic	1	0	0	0	0.4	0	0.6	0	0	0	0	0
2018	38	Western_NonEndemic	1	0	0	0	0.3	0	0	0.6	0	0.3	0	0
2018	39	Western_NonEndemic	1.3	0.3	0	0	0	0	0	0	0	0.4	0.6	0
2018	40	Western_NonEndemic	1.1	0	0	0	0.3	0	0.7	0	0	0	0	0
2018	41	Western_NonEndemic	1.2	0	0	0	0	0	0.7	0	0	0.6	0.4	3.2
2018	42	Western_NonEndemic	1.1	0.4	0	0.3	0	0	1.3	0.3	0	0	0	3.9
2018	43	Western_NonEndemic	1.6	0	0	0	0.4	0	1.1	0	0	0.6	0.3	0
2018	44	Western_NonEndemic	1	0.3	0	0	0	0	1.3	0	0	0	0.4	3.7
2018	45	Western_NonEndemic	1.1	0	0	0.3	0	0	1.1	0.3	0	0	0.8	5.1
2018	46	Western_NonEndemic	1.5	0	0	0	0.6	0	0.6	0	0	0	0.4	4.1
2018	47	Western_NonEndemic	1.4	0	0	0	0	0	0.7	0	0	0	0.3	0
2018	48	Western_NonEndemic	1.3	0.4	0	0	0	3.6	1.1	0.4	0	0	0.3	3.4
2018	49	Western_NonEndemic	0.9	0	0	0	0.3	0	1.3	0	0	0.4	0	0
2018	50	Western_NonEndemic	1	0.3	0.4	0.3	0.7	0	0.9	0.3	0	0	0.7	0
2018	51	Western_NonEndemic	0.8	0.6	0	0	0.4	0	0.6	0.4	0	0	1.1	0
2018	52	Western_NonEndemic	1.2	0	0	0.6	0	0	1.1	0	0	0.8	0.6	3.6
