# Supplementary material for: Drivers of the dynamics of the spread of cholera in the Democratic Republic of the Congo, 2000–2018: An eco-epidemiological study
Source: PLoS Negl Trop Dis. 2023 Aug 28;17(8):e0011597. doi: 10.1371/journal.pntd.0011597 (PMC10491302; doi:10.1371/journal.pntd.0011597)
Supplement: S3 Dataset — (TXT) [file pntd.0011597.s053.txt]

DPS	ZS	Outbreak	AT	Duration	Pop_Dens	DensRiv	DensRoads	Travel_cities2	Travel_cities3	Travel_cities4	Travel_cities5	Travel_cities6	Travel_ports1	Travel_ports2	Travel_ports3	Travel_ports4	Travel_ports5
Maniema	Alunguli	4	109.8	82	842.4	0.11	0.07	19.91	9.5	0.18	9.18	2.04	47.95	29.7	30.28	29.99	29.7
Tshopo	Bafwabogbo	0	0	0	6.1	0.14	0.05	20.6	16.47	21.23	14.23	13.06	56.49	42.46	42.73	42.74	42.46
Tshopo	Bafwasende	1	0.2	3	6.36	0.14	0.04	17.69	12.47	17.73	14.92	10.33	53.45	38.37	38.74	38.65	38.37
Kwilu	Bagata	0	0	0	13.32	0.14	0.08	13.77	14.74	5.95	3.08	7.34	52.46	32.83	11.31	13.68	11.31
Tshopo	Banalia	1	0.4	2	8.3	0.14	0.03	21.95	12.12	19.69	12.45	15	56.83	38.95	39.52	39.24	38.95
Kinshasa	Bandalungwa	1	0.2	11	66846.56	0.08	0.04	20.71	6.82	4.38	3.27	0.34	44.82	25.64	3.39	5.76	3.39
Mai Ndombe	Bandjau	1	0.1	2	29.63	0.09	0.05	33.7	28.49	19.26	15.96	21.05	60.59	40.49	25.07	27.44	25.07
Kwilu	Bandundu	4	5.3	46	1147.76	0.15	0.05	18.96	13.61	6.74	0.34	6.27	50.61	30.51	10.19	12.56	10.19
Kinshasa	Barumbu	5	3.2	52	28847.23	0.08	0.04	18.34	6.86	4.42	3.31	0.39	44.87	25.7	3.43	5.8	3.43
Tshopo	Basali	1	2.2	7	4.66	0.14	0.03	28.93	18.41	26.08	20.58	20.31	61.1	45.29	45.87	45.58	45.29
Equateur	Basankusu	1	1.1	9	19.34	0.15	0.05	21.52	24.32	15.3	6.57	10.88	51.28	41.54	43.09	42.32	41.27
Tshopo	Basoko	2	51.9	43	44.47	0.19	0.08	18.94	7.73	15.42	12.68	9.76	50.55	34.63	35.22	34.92	34.63
Tshopo	Bengamisa	0	0	0	16.45	0.15	0.04	19.09	7.44	15.07	11.25	11.72	52.52	34.27	34.86	34.56	34.27
Equateur	Bikoro	3	4.8	34	32.47	0.15	0.03	28.82	28.14	5.66	13.21	13.98	58.58	48.4	36.05	38.42	36.05
Mongala	Binga	3	10.8	59	29.95	0.2	0.05	19.25	22.16	13.95	5.5	7.14	38.95	29.21	32.09	30.06	29.21
Kinshasa	Binza_Meteo	3	3.8	30	11737.6	0.08	0.04	18.14	6.83	4.39	3.28	0.35	44.84	25.65	3.4	5.77	3.4
Kinshasa	Binza_Ozone	1	0.7	15	6480.46	0.08	0.04	9.19	7.05	4.62	3.51	0.58	45.02	25.49	3.63	6	3.63
Kinshasa	Biyela	1	4.8	23	6422.03	0.1	0.06	12.2	7.16	4.72	3.61	0.47	45.17	26	3.73	6.1	3.73
Kongo Central	Boko Kivulu	1	0.8	5	77.77	0.1	0.07	16.43	6.57	4.13	3.02	1.2	44.14	27.9	3.14	5.51	3.14
Mai Ndombe	Bokoro	1	2.7	21	12.23	0.11	0.06	25.79	21.36	11.91	8.64	13.87	58.12	38.03	17.98	20.35	17.98
Equateur	Bolenge	3	23.1	85	222.2	0.2	0.02	27.31	26.63	1.99	11.7	12.47	57.07	47.33	35.39	37.76	35.39
Mai Ndombe	Bolobo	8	99.6	200	30.85	0.09	0.05	15.73	15.43	10.7	7.5	8.18	45.55	25.46	12	14.37	12
Equateur	Bolomba	2	2.8	16	18.53	0.16	0.05	24.89	25.53	10.92	9.3	11.53	54.65	44.92	39.55	41.9	39.55
Kongo Central	Boma	2	6.7	43	3464.97	0.13	0.05	50.72	32.23	17.1	31.08	31.78	41.63	25.07	0.15	1.44	0.15
Kongo Central	Boma Bungu	4	8.3	47	44.74	0.13	0.06	57.15	36.85	34.83	35.53	36.06	43.02	26.47	1.87	2.93	1.87
Equateur	Bomongo	1	0.8	8	7.67	0.17	0.03	20.93	36.57	13.23	18.79	12.22	50.69	40.96	43.83	41.8	40.96
Mongala	Bongandanga	2	1.8	12	21.2	0.17	0.03	20.28	21.29	21.23	11.51	13.59	50.04	40.31	43.11	41.15	40.31
Mai Ndombe	Bosobe	2	8.6	22	13.68	0.12	0.09	23.89	20.17	12.41	11.63	11.88	59.31	40.39	19.55	21.91	19.55
Mongala	Bosomanzi	1	0.4	8	39.25	0.14	0.06	18.97	21.82	17.32	6.4	7.19	41.97	32.23	35.1	33.07	32.23
Mongala	Bosomondanda	4	21	50	13.23	0.22	0.04	20	26.87	21.19	12.25	12.38	49.76	40.03	42.61	40.87	40.02
Mongala	Bosondjo	3	9.8	46	21.42	0.21	0.05	21.24	19.87	20.29	5.82	9.42	46.2	36.46	39.34	37.3	36.46
Kwilu	Bulungu	0	0	0	81.06	0.12	0.14	24.67	12.09	1.81	7.38	3.47	49.75	32.23	9.97	12.34	9.97
Mongala	Bumba	2	34.4	54	62.7	0.21	0.06	18.99	13.72	17.83	5.06	2.05	42.84	33.1	35.97	33.94	33.1
Kinshasa	Bumbu	1	2.2	39	66692.01	0.09	0.04	13.07	6.78	4.34	3.23	0.3	44.79	25.67	3.35	5.72	3.35
Equateur	Djombo	1	0.4	4	26.64	0.19	0.05	19.13	19.25	13.92	4.19	8.79	45.85	36.11	38.99	36.96	36.11
Kwilu	Djuma	0	0	0	40.84	0.12	0.14	21.87	13.82	3.72	6.62	5.66	51.59	33.27	11	13.37	11
Maniema	Ferekeni	2	4.3	25	14.85	0.1	0.06	23.6	11.56	10.89	14.21	7.12	51.26	33	33.59	33.29	33
Kinshasa	Gombe	5	8.2	50	1793.48	0.08	0.04	16.09	7.02	4.58	3.47	0.53	45.03	25.7	3.6	5.96	3.6
Kongo Central	Gombe Matadi	5	20.8	43	32.32	0.1	0.06	17.67	6.85	4.41	3.3	1.92	44.86	27.09	3.42	5.79	3.42
Kwilu	Gungu	0	0	0	35.14	0.13	0.12	18.94	10.74	3.5	9.51	4.15	46.99	34.25	11.98	14.35	11.98
Equateur	Iboko	1	0.3	2	16.7	0.11	0.07	29.18	28.5	8.61	13.57	14.25	58.95	49.12	33.53	35.89	33.53
Kwilu	Idiofa	0	0	0	52.85	0.13	0.14	18.92	11.49	2.42	7.92	1.38	49.32	33.13	10.86	13.23	10.86
Kongo Central	Inga	0	0	2	115.75	0.11	0.08	16.89	4.08	1.64	1.31	2.85	42.95	25.33	1.29	3.02	1.29
Equateur	Ingende	2	7.4	16	22.59	0.13	0.07	25.62	24.94	6.06	10.01	10.78	55.38	45.64	34.85	37.22	34.85
Mai Ndombe	Inongo	1	3.3	10	7.29	0.09	0.04	36.1	32.61	20.49	20.75	20.01	68.06	50.43	30.67	33.04	30.67
Kwilu	Ipamu	3	12.9	39	78.58	0.15	0.14	25.4	10.72	4.4	6.66	2.45	50.96	35.11	12.84	15.21	12.84
Equateur	Irebu	4	75.8	52	17.92	0.11	0.03	36.64	35.54	13.1	21.03	21.8	65.14	46.82	34.69	37.06	34.69
Tshopo	Isangi	4	32	65	58.94	0.17	0.07	18.94	4.65	12.34	11.28	8.99	49.8	31.54	32.13	31.83	31.54
Maniema	Kabambare	2	5.3	45	12.06	0.12	0.11	25.06	10.08	8.48	5.99	5.45	46.21	27.96	28.55	28.25	27.96
Tshopo	Kabondo	1	3.9	5	61.63	0.16	0.05	18.94	1.76	9.3	7.71	5.96	46.77	28.51	29.1	28.8	28.51
Maniema	Kailo	4	12.1	71	16.66	0.1	0.07	23.15	19.08	11.95	19.8	12.72	58.18	39.93	40.1	40.1	39.63
Kinshasa	Kalamu I	1	0.8	19	43569.3	0.09	0.04	14.38	6.85	4.42	3.3	0.38	44.86	25.7	3.43	5.8	3.43
Kinshasa	Kalamu II	1	3.1	17	25542.18	0.09	0.04	15.12	6.84	4.4	3.29	0.36	44.84	25.67	3.41	5.78	3.41
Maniema	Kalima	1	23.1	11	34.89	0.11	0.07	18.94	11.63	6.21	11.43	4.87	49.96	31.71	32.29	32	31.71
Maniema	Kampene	1	5	12	27.07	0.11	0.08	22.5	11.14	4.98	10.07	5.59	49.43	31.18	31.76	31.47	31.18
Kongo Central	Kangu	1	1.3	9	121.31	0.08	0.07	14.32	4.72	2.39	3.11	1.89	43.88	25.87	2.45	3.69	2.45
Kinshasa	Kasa_Vubu	1	0.1	3	38378.76	0.08	0.04	15.41	6.81	4.38	3.26	0.34	44.83	25.65	3.38	5.76	3.38
Maniema	Kasongo	1	2.2	21	46.41	0.12	0.11	22.55	9.79	6.48	7.2	3.49	48.06	29.81	30.39	30.09	29.81
Kwilu	Kasongo Lunda	0	0	0	35.98	0.08	0.04	24.13	15.73	10.19	12.13	9.48	52.11	35.66	12.31	14.67	12.31
Maniema	Kibombo	2	3.1	14	10.68	0.12	0.06	13.99	14.5	7.84	11.94	7.17	53.43	35.55	34.72	35.45	34.53
Kongo Central	Kibunzi	1	0.3	2	29.79	0.11	0.07	13.56	6.31	3.88	3.68	3.02	45.24	24.51	3.67	5.26	3.67
Kinshasa	Kikimi	1	4.6	32	7168.74	0.1	0.06	12.37	7.17	4.73	3.62	0.44	45.17	26	3.74	6.1	3.74
Kwilu	Kikongo	0	0	0	14.52	0.13	0.07	19.09	12.08	4.94	3.82	4.74	50.07	30.85	8.66	11.02	8.66
Kwilu	Kikwit-Nord	0	0	0	3395.42	0.12	0.11	18.82	10.41	0.07	6.54	2.12	48.06	30.84	8.57	10.94	8.57
Kwilu	Kikwit-Sud	0	0	0	2829.65	0.12	0.11	26.87	10.37	0.08	6.45	2.08	48.03	30.74	8.48	10.85	8.48
Kinshasa	Kimbanseke	1	0.7	17	20327.6	0.1	0.05	15.78	7.06	4.62	3.51	0.44	45.06	25.91	3.63	6	3.63
Kongo Central	Kimpangu	3	36.3	54	56.83	0.07	0.05	15.07	7.08	4.45	3.48	2.46	42.82	28.98	3.65	6.02	3.65
Kongo Central	Kimpese	2	91.2	88	37.66	0.1	0.06	12.75	6.31	3.87	2.76	2.52	44.24	27.31	2.88	5.25	2.88
Kwilu	Kimputu	0	0	0	49.08	0.14	0.17	18.94	12.22	3.9	8.16	3.16	51.17	34.6	12.33	14.7	12.33
Kongo Central	Kimvula	0	0	0	19.5	0.1	0.06	19	12.07	9.04	8.52	5.88	48.74	32.45	8.64	11.01	8.64
Maniema	Kindu	4	92.1	126	799.67	0.11	0.07	15.15	9.75	0.22	9.33	2.3	48.21	29.96	30.54	30.25	29.96
Kinshasa	Kingabwa	6	39.4	158	4819.06	0.09	0.04	18.91	7.05	4.62	3.5	0.4	45.06	25.89	3.63	5.99	3.63
Kwilu	Kingandu	0	0	0	28.36	0.11	0.09	20.93	13.15	3.21	9.6	5.29	49.7	33.89	11.63	14	11.63
Kinshasa	Kingasani	3	3	52	19195.11	0.1	0.05	14.05	7	4.56	3.45	0.32	45.01	25.84	3.58	5.94	3.58
Kongo Central	Kinkonzi	0	0	0	66.93	0.06	0.05	14.01	6.55	4.46	4.6	2.67	44.87	23.64	4.37	5.78	4.37
Kinshasa	Kinshasa	1	0.6	17	50816.77	0.08	0.04	15.83	6.85	4.4	3.3	0.37	44.85	25.68	3.42	5.78	3.42
Kinshasa	Kintambo	2	4.9	16	36979.91	0.08	0.04	23.47	6.84	4.4	3.29	0.37	44.85	25.61	3.42	5.78	3.42
Mai Ndombe	Kiri	1	0.1	2	16.25	0.08	0.06	34.24	30.54	18.38	19.66	8.5	64.35	52.47	34.79	37.15	34.79
Kongo Central	Kisantu	1	2.7	16	94.98	0.11	0.08	16.79	6.87	4.43	3.32	1.08	44.87	27.59	3.44	5.81	3.44
Kinshasa	Kisenso	1	0.8	26	19492.58	0.09	0.05	14.65	6.96	4.52	3.41	0.47	44.97	25.86	3.53	5.9	3.53
Kongo Central	Kitona	3	114.6	52	160.59	0.1	0.02	14.46	1.93	1.21	2.31	1.17	40.81	24.51	1.23	0.71	0.71
Kongo Central	Kizu	1	1.5	6	201.47	0.06	0.06	11.23	6.05	3.62	4.38	1.65	45.19	25.52	3.68	4.99	3.68
Kinshasa	Kokolo	3	24.8	41	53772.89	0.08	0.04	14.21	6.83	4.39	3.28	0.35	44.83	25.64	3.4	5.77	3.4
Kwilu	Koshibanda	1	0.1	1	70.36	0.14	0.12	18.99	11.04	4.79	7.12	2.91	51.14	35.51	13.24	15.61	13.24
Kongo Central	Kuimba	1	3	17	134.14	0.05	0.05	14.88	5.68	3.79	4.56	2.05	45.25	25.69	3.83	5.03	3.83
Maniema	Kunda	3	12.5	33	32.16	0.12	0.09	24.6	11.99	5.86	9.43	4.8	50.28	32.03	32.56	32.31	32.02
Mai Ndombe	Kwamouth	6	16.7	65	8.14	0.11	0.05	13.25	14.25	9.26	5.88	6.9	50.12	30.2	10.82	13.19	10.82
Kongo Central	Kwilu Ngongo	1	10.3	51	137.37	0.09	0.06	11.07	5.8	3.36	2.25	1.3	43.48	27.72	2.37	4.74	2.37
Kinshasa	Lemba	1	1.3	29	25523.76	0.09	0.05	11.88	6.85	4.41	3.3	0.37	44.85	25.78	3.42	5.79	3.42
Equateur	lilanga Bobangi	5	107.2	66	3.9	0.16	0.01	31.29	37.09	12.43	21.43	19.36	61.05	51.29	45.38	46.56	44.65
Kinshasa	Limete	7	12.7	151	19968.82	0.09	0.05	16.57	6.87	4.43	3.32	0.38	44.88	25.71	3.44	5.81	3.44
Kinshasa	Lingwala	1	0.9	8	26075.55	0.08	0.04	18.9	6.84	4.41	3.29	0.37	44.85	25.66	3.41	5.78	3.41
Mongala	Lisala	2	17.8	72	38.94	0.2	0.06	26.68	19.51	15.99	3.91	6.62	41	31.26	34.13	32.1	31.26
Mongala	Lolo	1	4.1	16	43.27	0.18	0.05	18.96	12.23	18.85	5.53	3.18	43.97	34.24	37.11	35.08	34.24
Equateur	Lotumbe	1	0.9	10	9.32	0.1	0.07	32.02	29.38	17.94	17.37	13.75	61.78	52.05	44.34	46.71	44.34
Tshopo	Lowa	4	63.3	54	2.86	0.1	0.05	26.39	20.47	20.67	24.01	18.33	61.23	42.98	43.38	43.27	42.88
Tshopo	Lubunga_2	5	41.8	118	181.61	0.14	0.06	16.85	3.04	10.62	9.6	7.28	48.08	29.82	30.41	30.11	29.82
Maniema	Lubutu	4	29.5	53	10.61	0.09	0.04	20.83	15.42	17.75	18.33	14.4	55.21	36.96	37.54	37.25	36.96
Equateur	Lukolela	4	43.1	108	17.73	0.1	0.04	37.83	30.5	21.27	20.29	22.93	59.43	39.4	27.08	29.45	27.08
Kongo Central	Lukula	1	18.9	29	65.43	0.12	0.07	15.31	4.32	2.47	3.24	2.89	43.56	26.61	2.49	3.34	2.49
Kongo Central	Luozi	1	0.5	5	42.4	0.08	0.05	13.02	7.76	5.5	4.98	4.03	46.07	25.27	5.01	6.81	5.01
Kwilu	Lusanga	0	0	0	189.75	0.12	0.12	26.86	11.24	1.04	7.43	2.73	48.87	31.72	9.46	11.82	9.46
Maniema	Lusangi	1	0.1	2	25.53	0.12	0.14	23.23	9.81	8.36	3.81	4.06	47.21	28.96	29.55	29.25	28.96
Kinshasa	Makala	1	0.5	17	48731.4	0.09	0.05	14.11	6.83	4.39	3.28	0.35	44.84	25.74	3.4	5.77	3.4
Tshopo	Makiso Kisangani	3	2.4	38	839.14	0.15	0.05	21.34	0.62	7.99	7.18	4.65	45.45	27.2	27.78	27.49	27.2
Kinshasa	Maluku I	4	35.5	113	35.27	0.12	0.06	23.66	9.33	6.03	5.79	2.1	47.34	28.21	5.91	8.28	5.91
Kinshasa	Maluku II	1	5.1	26	13.14	0.11	0.06	15.89	10.33	5.96	6.63	2.99	48.34	29.17	6.9	9.27	6.9
Equateur	Mampoko	4	106.2	92	9.51	0.21	0.02	28.63	31.2	13.16	13.03	17.4	58.39	48.66	44.77	47.1	44.77
Kongo Central	Mangembo	0	0	0	17.1	0.06	0.04	15.66	10.13	8.96	7.86	5.88	47.4	26.88	7.93	9.71	7.93
Tshopo	Mangobo	1	0.6	3	214.22	0.15	0.05	18.96	1.16	8.81	7.57	5.47	46.28	28.03	28.61	28.31	28.03
Equateur	Mankanza	4	43.2	117	17.15	0.21	0.02	25.37	35.24	20.43	18.81	9.57	55.13	45.39	46.64	45.64	44.5
Kwilu	Masi Manimba	0	0	0	55.58	0.11	0.09	18.9	11.6	2.6	6.2	4.22	49.61	30.44	8.18	10.54	8.18
Kinshasa	Masina I	1	0.5	12	13468.81	0.1	0.05	15.79	7.13	4.69	3.58	0.46	45.12	25.95	3.69	6.06	3.69
Kinshasa	Masina II	2	2.7	61	7007.45	0.09	0.05	14.88	7.53	5.09	3.98	0.51	45.56	26.39	4.13	6.5	4.13
Kongo Central	Massa	1	0.1	1	133.27	0.09	0.05	13.4	6.92	4.48	3.37	0.49	44.93	26.21	3.49	5.86	3.49
Kongo Central	Matadi	3	14.7	60	2491.9	0.09	0.05	11.42	3.8	1.36	0.21	2.5	41.56	25.74	0.37	2.73	0.37
Kinshasa	Matete	3	1.5	36	45183.76	0.09	0.05	20.42	6.9	4.47	3.36	0.37	44.92	25.76	3.48	5.85	3.48
Equateur	Mbandaka	4	20.3	106	340.13	0.19	0.02	26.15	25.47	1.3	10.54	11.31	55.91	46.17	34.23	36.6	34.23
Kongo Central	Mbanza Ngungu	1	1.8	4	93.97	0.1	0.07	11.57	5.96	3.52	2.41	0.8	43.97	27.48	2.53	4.9	2.53
Mai Ndombe	Mimia	1	0.1	1	3.69	0.08	0.06	38.96	35.25	29.22	29.05	20.47	73.3	59.91	39	41.37	39
Kongo Central	Moanda	4	84.1	97	58.04	0.11	0.03	67.96	46.22	45.5	46.56	45.73	41.66	25.06	1.73	1.54	1.48
Kwilu	Moaza	0	0	0	22.21	0.11	0.08	18.96	14.26	4.95	8.85	6.81	51.23	33.13	10.86	13.23	10.86
Kwilu	Mokala	4	18.3	70	58.4	0.14	0.15	13.7	13.25	4.45	8.6	4.51	52.19	34.78	12.51	14.88	12.51
Equateur	Monieka	1	2	5	9.47	0.14	0.07	24.62	21.81	11.7	10.11	7.65	54.39	44.65	39.72	42.08	39.72
Kinshasa	Mont Ngafula I	1	1	25	591.01	0.1	0.06	16.62	7.01	4.58	3.47	0.59	45.02	26.31	3.59	5.96	3.59
Kinshasa	Mont Ngafula II	2	2.5	19	896.8	0.08	0.04	17.06	6.9	4.46	3.35	0.43	44.9	25.78	3.47	5.84	3.47
Kwilu	Mosango	0	0	0	91.47	0.12	0.1	25.53	11.36	1.34	5.89	3.38	49.21	30.26	8	10.37	8
Kwilu	Mukedi	1	0.1	1	47.04	0.15	0.12	24.9	9.38	3.77	8.25	3.81	48.63	34.55	12.29	14.66	12.29
Kwilu	Mungindu	0	0	0	31.4	0.12	0.13	18.96	10.47	1.87	8.32	2.45	47.93	32.61	10.35	12.72	10.35
Mai Ndombe	Mushie	6	23.9	85	10.89	0.11	0.06	16.85	17.65	11.89	7.18	10.31	48.89	28.79	14.23	16.6	14.23
Kinshasa	Ndjili	1	0.1	5	31698.74	0.1	0.05	11.93	6.97	4.54	3.42	0.37	44.98	25.82	3.55	5.92	3.55
Kinshasa	Ngaba	1	0.5	13	69563.12	0.09	0.05	13.21	6.85	4.42	3.3	0.38	44.87	25.75	3.43	5.8	3.43
Kongo Central	Ngidinga	1	1.1	4	33.92	0.08	0.05	13.54	9.02	6.38	5.41	3.21	45.04	29.95	5.6	7.96	5.6
Kinshasa	Ngiri_Ngiri	1	1.4	25	64049.42	0.09	0.04	16.31	6.81	4.38	3.26	0.34	44.83	25.67	3.39	5.76	3.39
Mai Ndombe	Nioki	4	7.3	44	9.91	0.12	0.06	25.48	19.84	11.5	6.81	12.45	54.65	34.55	16.41	18.78	16.41
Kinshasa	Nsele	2	0.4	28	307.52	0.11	0.06	19.88	8.09	5.57	4.54	1.31	46.09	27.12	4.66	7.03	4.66
Kongo Central	Nselo	0	0	0	36.29	0.1	0.07	20.04	10.49	7.84	6.94	4.44	47.93	30.99	7.07	9.44	7.07
Equateur	Ntondo	1	5.7	8	11.37	0.11	0.05	36.99	34.85	17.23	20.75	23.17	65.3	50.54	36.87	39.24	36.87
Kongo Central	Nzanza	1	18.3	11	634.11	0.09	0.05	22.86	3.99	1.56	0.55	2.83	41.96	25.95	0.59	2.94	0.59
Maniema	Obokote	1	0.4	4	12.39	0.09	0.07	19.93	10.65	12.11	13.4	8.24	50.27	32.02	32.6	32.31	32.02
Tshopo	Opala	1	14.2	26	6.42	0.09	0.06	29.44	20.07	25.2	25.87	22.16	64.75	46.5	45.06	45.89	44.77
Tshopo	Opienge	1	1.1	2	1.59	0.11	0.04	28	23.78	27.81	26.16	20.84	63.73	48.66	48.99	48.94	48.66
Mai Ndombe	Oshwe	1	0.8	9	9.43	0.12	0.08	23.8	20.2	15.47	16.03	13.44	61.94	46.24	24	26.37	24
Maniema	Pangi	1	25.6	9	13.56	0.1	0.07	26.02	11.51	5.5	11.17	5.61	49.84	31.59	32.17	31.88	31.59
Kwilu	Pay Kongila	0	0	0	61.49	0.11	0.1	18.96	12.15	1.81	7.47	3.88	49.75	31.76	9.49	11.86	9.49
Mai Ndombe	Pendjwa	0	0	0	11.34	0.09	0.07	32.32	30.89	13.12	17.08	12.48	62.08	52.33	38.01	40.38	38.01
Mongala	Pimu	3	10	54	29.27	0.21	0.05	19.51	20.09	18.21	6.16	9.92	44.64	34.9	37.78	35.74	34.9
Kinshasa	Police	1	442.1	34	16258.83	0	0	18.97	6.87	4.43	3.32	0.4	44.88	25.68	3.43	5.81	3.43
Maniema	Punia	1	11.5	7	5.74	0.1	0.04	20.6	16.5	17.22	17.22	13.2	54.94	36.69	37.27	36.97	36.69
Maniema	Salamabila	1	14.8	22	39.49	0.11	0.11	19.79	9.31	8.91	6.92	4.94	47.1	28.85	29.44	29.14	28.85
Maniema	Samba	1	0.5	9	23.67	0.13	0.1	22.53	11.47	7.93	6.93	3.7	49.82	31.6	32.12	31.89	31.58
Kongo Central	Seke Banza	0	0	0	80.34	0.1	0.08	24.75	4.91	2.47	2.46	2.26	44.02	24.96	2.42	3.85	2.42
Kinshasa	Selembao	1	0.3	14	15499.74	0.09	0.05	19.04	6.74	4.31	3.19	0.27	44.75	25.71	3.32	5.69	3.32
Kwilu	Sia	2	29	19	7.75	0.14	0.12	18.87	16.47	7.11	7.77	8.18	54.78	35.9	13.72	16.09	13.72
Kongo Central	Sona Bata	0	0	0	37.7	0.11	0.07	21.12	7.95	5.45	4.4	1.93	45.95	27.81	4.52	6.89	4.52
Kongo Central	Sona Pangu	2	7.8	40	34.98	0.11	0.06	23.08	5.51	3.07	2.06	2.99	43.7	26.69	2.17	4.45	2.17
Mai Ndombe	Tandembele	1	0.6	6	30.3	0.1	0.06	30.8	22.93	16.83	11.57	15.58	52.69	32.59	19.5	21.87	19.5
Kongo Central	Tshela	1	28	11	80.05	0.05	0.05	27.86	6.92	4.81	5.58	2.81	46.11	26.19	4.82	6.02	4.82
Tshopo	Tshopo	1	8	10	225.56	0.16	0.05	20.83	0.88	8.49	6.84	5.15	45.95	27.7	28.28	27.98	27.7
Maniema	Tumba	1	62.4	11	4.96	0.1	0.06	14.4	13.86	9.11	14	9.3	55.52	37.52	33.2	34.73	33.17
Tshopo	Ubundu	2	5.5	22	14.23	0.1	0.05	24.03	14.64	20.92	20.95	17.6	58.41	40.16	40.75	40.45	40.16
Kongo Central	Vaku	1	0.5	4	111.74	0.08	0.08	25.45	5.05	2.61	3.16	1.42	44.18	25.32	2.66	3.99	2.66
Kwilu	Vanga	0	0	0	101.83	0.11	0.11	19.57	12.45	2.65	4.99	4.69	50.35	31.38	9.12	11.49	9.12
Equateur	Wangata	4	544.8	104	36.75	0.21	0.02	29.15	28.5	3.79	13.54	14.34	58.92	49.18	37.3	39.67	37.3
Tshopo	Wanie Rukula	3	20.1	34	6.08	0.13	0.04	20.09	11.48	17.38	17.43	13.28	54.79	36.59	37.17	36.88	36.59
Tshopo	Yabahondo	1	5.8	24	40.16	0.18	0.08	19.39	6.3	13.99	12.94	10.63	51.43	33.19	33.78	33.48	33.19
Tshopo	Yahisule	2	18.9	30	11.99	0.13	0.07	22.54	11.86	19.47	18.43	16.13	56.93	38.68	39.26	38.97	38.68
Tshopo	Yahuma	3	92.7	68	1.73	0.13	0.07	23.9	15.26	22.42	17.05	14.78	55.63	41.35	42.11	41.65	41.19
Tshopo	Yakusu	3	9.6	56	37.33	0.16	0.07	25.86	6.12	13.78	12.36	10.43	51.24	32.98	33.57	33.27	32.98
Tshopo	Yaleko	1	2.3	10	14.99	0.11	0.06	21.02	10.37	17.79	16.92	14.6	55.41	37.16	37.74	37.45	37.16
Tshopo	Yalimbongo	3	7.9	31	14.45	0.19	0.05	19.85	14.22	21.59	11.81	8.96	49.76	39.04	40.89	39.67	39.04
Mongala	Yamaluka	4	9.8	60	57.63	0.2	0.06	18.87	15.65	16.69	3.89	2.75	41.69	31.95	34.83	32.79	31.95
Mongala	Yambuku	1	6.2	26	22.41	0.13	0.05	18.92	16.38	18.07	5.28	4.16	42.97	33.24	36.11	34.08	33.24
Mongala	Yamongili	4	65.5	41	14.99	0.17	0.06	23.02	13.7	18.3	5.45	2.57	43.3	33.57	36.44	34.41	33.57
Kwilu	Yanga bosa	0	0	0	71.76	0.12	0.09	18.98	11.61	2.34	4.97	4.2	49.62	30.45	8.19	10.55	8.19
Mai Ndombe	Yumbi	7	121.1	156	99.98	0.09	0.04	26.42	17.3	12.45	8.36	9.95	46.11	26.02	13.88	16.24	13.88
